# Supplementary material for: A Panel of Exosome-Derived miRNAs of Cerebrospinal Fluid for the Diagnosis of Moyamoya Disease
Source: Front Neurosci. 2020 Sep 25;14:548278. doi: 10.3389/fnins.2020.548278 (PMC7546773; doi:10.3389/fnins.2020.548278)
Supplement: Supplementary file 1 [file Data_Sheet_1.ZIP]

Archive with 7 entries (6 files):
- Supplementary files/Supplementary Table 1.tif
- Supplementary files/Supplementary Table 2.pptx
- Supplementary files/Supplementary Table 3.xlsx
- Supplementary files/Supplementary Table 4.xlsx
- Supplementary files/Supplementary Table 5.xls
- Supplementary files/legends.doc
- Supplementary files/
