# Supplementary material for: A Panel of Exosome-Derived miRNAs of Cerebrospinal Fluid for the Diagnosis of Moyamoya Disease
Source: Front Neurosci. 2020 Sep 25;14:548278. doi: 10.3389/fnins.2020.548278 (PMC7546773; doi:10.3389/fnins.2020.548278)
Supplement: Supplementary file 1 [file Data_Sheet_1.ZIP › Supplementary files/Supplementary Table 3.xlsx]

## Sheet: go
GO_ID	Description	TYPE	GeneRatio	BgRatio	pvalue	qvalue	Count	genes	enrich_factor
GO:0034702	ion channel complex	cellular_component	4/18	283/18668	2.109e-05	6.457e-04	4	SHISA6 SCN4B KCNE1 CNTN2	14.66
GO:1902495	transmembrane transporter complex	cellular_component	4/18	317/18668	3.599e-05	8.681e-04	4	SHISA6 SCN4B KCNE1 CNTN2	13.09
GO:0043269	regulation of ion transport	biological_process	5/18	549/18668	4.020e-05	8.205e-04	5	CRY2 SCN4B CD84 KCNE1 RAB3B	9.45
GO:0007268	synaptic transmission	biological_process	5/18	799/18668	3.078e-04	2.042e-03	5	PVRL1 SHISA6 CNTN2 KIF1B RAB3B	6.49
GO:0045202	synapse	cellular_component	4/18	642/18668	9.252e-04	4.307e-03	4	PVRL1 SHISA6 CNTN2 RAB3B	6.46
GO:0005887	integral component of plasma membrane	cellular_component	8/18	1516/18668	4.648e-05	9.024e-04	8	SHISA6 CNTN2 MPP2 PLXNA2 CD84 PVRL1 SCN4B KCNE1	5.47
GO:0006812	cation transport	biological_process	5/18	980/18668	9.004e-04	4.266e-03	5	PVRL1 SCN4B CD84 KCNE1 RAB3B	5.29
GO:0031226	intrinsic component of plasma membrane	cellular_component	8/18	1578/18668	6.315e-05	1.026e-03	8	SHISA6 CNTN2 MPP2 PLXNA2 CD84 PVRL1 SCN4B KCNE1	5.26
GO:0030001	metal ion transport	biological_process	4/18	795/18668	2.377e-03	8.409e-03	4	PVRL1 SCN4B CD84 KCNE1	5.22
GO:0007267	cell-cell signaling	biological_process	6/18	1299/18668	6.580e-04	3.379e-03	6	SHISA6 CNTN2 KIF1B PVRL1 SCN4B RAB3B	4.79
GO:0006811	ion transport	biological_process	6/18	1494/18668	1.487e-03	5.889e-03	6	CRY2 CD84 PVRL1 SCN4B KCNE1 RAB3B	4.17
GO:0060341	regulation of cellular localization	biological_process	4/18	1045/18668	7.631e-03	2.095e-02	4	ASTN2 CD84 KCNE1 RAB3B	3.97
GO:0006928	cellular component movement	biological_process	7/18	1920/18668	1.361e-03	5.584e-03	7	CNTN2 KIF1B PLXNA2 CD84 PVRL1 SCN4B KCNE1	3.78
GO:0034613	cellular protein localization	biological_process	4/18	1336/18668	2.071e-02	4.152e-02	4	ASTN2 CNTN2 KCNE1 CTDNEP1	3.11
GO:0051641	cellular localization	biological_process	8/18	2797/18668	3.831e-03	1.191e-02	8	CNTN2 PLXNA2 CTDNEP1 RAB3B ASTN2 KIF1B CD84 KCNE1	2.97
GO:0008104	protein localization	biological_process	5/18	2076/18668	3.343e-02	6.062e-02	5	CNTN2 CTDNEP1 RAB3B ASTN2 KCNE1	2.50
GO:0016021	integral component of membrane	cellular_component	13/18	5404/18668	2.072e-03	7.497e-03	13	PLXNA2 PVRL1 ZDHHC9 SCN4B CNTN2 MLEC IYD CTDNEP1 SHISA6 ASTN2 MPP2 CD84 KCNE1	2.49
GO:0031224	intrinsic component of membrane	cellular_component	13/18	5526/18668	2.545e-03	8.885e-03	13	PLXNA2 PVRL1 ZDHHC9 SCN4B CNTN2 MLEC IYD CTDNEP1 SHISA6 ASTN2 MPP2 CD84 KCNE1	2.44
GO:0040011	locomotion	biological_process	4/18	1800/18668	6.414e-02	1.019e-01	4	CNTN2 PLXNA2 CD84 PVRL1	2.30
GO:0043234	protein complex	cellular_component	9/18	4224/18668	1.838e-02	3.881e-02	9	PLXNA2 PVRL1 KIF1B ZDHHC9 SCN4B CNTN2 CTDNEP1 SHISA6 KCNE1	2.21
GO:0023052	signaling	biological_process	13/18	6273/18668	7.824e-03	2.126e-02	13	RSPO4 PLXNA2 PVRL1 RAB3B CRY2 KIF1B SCN4B CNTN2 CTDNEP1 SHISA6 MPP2 KCNE1 TEAD1	2.15
GO:0005886	plasma membrane	cellular_component	10/18	4852/18668	1.757e-02	3.821e-02	10	PLXNA2 PVRL1 RAB3B SCN4B CNTN2 IYD SHISA6 MPP2 CD84 KCNE1	2.14
GO:0051128	regulation of cellular component organization	biological_process	4/18	1974/18668	8.903e-02	1.358e-01	4	CNTN2 PLXNA2 PVRL1 KCNE1	2.10
GO:0071944	cell periphery	cellular_component	10/18	4954/18668	2.026e-02	4.125e-02	10	PLXNA2 PVRL1 RAB3B SCN4B CNTN2 IYD SHISA6 MPP2 CD84 KCNE1	2.09
GO:0007154	cell communication	biological_process	12/18	6385/18668	2.157e-02	4.282e-02	12	RSPO4 PLXNA2 PVRL1 RAB3B CRY2 KIF1B SCN4B CNTN2 CTDNEP1 SHISA6 MPP2 TEAD1	1.95
GO:0032991	macromolecular complex	cellular_component	9/18	4815/18668	4.144e-02	7.109e-02	9	PLXNA2 PVRL1 KIF1B ZDHHC9 SCN4B CNTN2 CTDNEP1 SHISA6 KCNE1	1.94
GO:0006810	transport	biological_process	8/18	4328/18668	5.415e-02	8.833e-02	8	PVRL1 RAB3B CRY2 KIF1B SCN4B CNTN2 CD84 KCNE1	1.92
GO:0023051	regulation of signaling	biological_process	5/18	2889/18668	1.281e-01	1.834e-01	5	CNTN2 CTDNEP1 RAB3B CRY2 SHISA6	1.79
GO:0036211	protein modification process	biological_process	6/18	3499/18668	1.123e-01	1.637e-01	6	MLEC CTDNEP1 RAB3B CRY2 ZDHHC9 KCNE1	1.78
GO:0006464	cellular protein modification process	biological_process	6/18	3499/18668	1.123e-01	1.637e-01	6	MLEC CTDNEP1 RAB3B CRY2 ZDHHC9 KCNE1	1.78
GO:0016020	membrane	cellular_component	15/18	8884/18668	2.963e-02	5.472e-02	15	PLXNA2 RAB3B ZDHHC9 SCN4B CNTN2 IYD CTDNEP1 ASTN2 MPP2 CD84 PVRL1 KIF1B MLEC SHISA6 KCNE1	1.75
GO:0051649	establishment of localization in cell	biological_process	4/18	2421/18668	1.761e-01	2.392e-01	4	RAB3B KIF1B CD84 KCNE1	1.71
GO:0009605	response to external stimulus	biological_process	4/18	2477/18668	1.893e-01	2.550e-01	4	CNTN2 PLXNA2 PVRL1 CRY2	1.67
GO:0007165	signal transduction	biological_process	9/18	5709/18668	1.083e-01	1.608e-01	9	RSPO4 PLXNA2 PVRL1 RAB3B CRY2 CNTN2 CTDNEP1 MPP2 TEAD1	1.63
GO:0043168	anion binding	molecular_function	4/18	2638/18668	2.299e-01	3.035e-01	4	RSPO4 RAB3B CRY2 KIF1B	1.57
GO:0051716	cellular response to stimulus	biological_process	10/18	6916/18668	1.536e-01	2.138e-01	10	RSPO4 PLXNA2 PVRL1 RAB3B CRY2 CNTN2 CTDNEP1 MPP2 KCNE1 TEAD1	1.50
GO:0050794	regulation of cellular process	biological_process	14/18	10071/18668	1.388e-01	1.959e-01	14	RSPO4 PLXNA2 RAB3B SCN4B CNTN2 CTDNEP1 ASTN2 MPP2 CD84 PVRL1 CRY2 SHISA6 KCNE1 TEAD1	1.44
GO:0012505	endomembrane system	cellular_component	5/18	3599/18668	2.774e-01	3.533e-01	5	MLEC CTDNEP1 RAB3B ASTN2 ZDHHC9	1.44
GO:0044267	cellular protein metabolic process	biological_process	6/18	4492/18668	2.963e-01	3.756e-01	6	RAB3B CRY2 ZDHHC9 MLEC CTDNEP1 KCNE1	1.39
GO:0031090	organelle membrane	cellular_component	4/18	2996/18668	3.333e-01	4.133e-01	4	MLEC CTDNEP1 KIF1B ZDHHC9	1.38
GO:0005515	protein binding	molecular_function	14/18	10566/18668	1.875e-01	2.530e-01	14	PLXNA2 RAB3B SCN4B CNTN2 IYD CTDNEP1 MPP2 CD84 PVRL1 CRY2 KIF1B MLEC KCNE1 TEAD1	1.37
GO:0019538	protein metabolic process	biological_process	7/18	5338/18668	2.987e-01	3.780e-01	7	RAB3B CRY2 ZDHHC9 CNTN2 MLEC CTDNEP1 KCNE1	1.36
GO:0050896	response to stimulus	biological_process	11/18	8386/18668	2.368e-01	3.100e-01	11	RSPO4 PLXNA2 RAB3B CNTN2 CTDNEP1 MPP2 CD84 PVRL1 CRY2 KCNE1 TEAD1	1.36
GO:0003824	catalytic activity	molecular_function	7/18	5559/18668	3.476e-01	4.277e-01	7	RAB3B CRY2 KIF1B ZDHHC9 IYD CTDNEP1 MPP2	1.31
GO:0009987	cellular process	biological_process	18/18	14887/18668	2.763e-01	3.525e-01	18	RSPO4 PLXNA2 RAB3B ZDHHC9 SCN4B CNTN2 IYD CTDNEP1 ASTN2 MPP2 CD84 PVRL1 CRY2 KIF1B MLEC SHISA6 KCNE1 TEAD1	1.25
GO:0005576	extracellular region	cellular_component	5/18	4502/18668	5.407e-01	6.193e-01	5	RSPO4 PVRL1 RAB3B CRY2 CD84	1.15
GO:0007166	cell surface receptor signaling pathway	biological_process	4/18	3666/18668	5.627e-01	6.417e-01	4	RSPO4 CNTN2 PLXNA2 CTDNEP1	1.13
GO:0005623	cell	cellular_component	17/18	15900/18668	5.599e-01	6.394e-01	17	PLXNA2 RAB3B ZDHHC9 SCN4B CNTN2 IYD CTDNEP1 ASTN2 MPP2 CD84 PVRL1 CRY2 KIF1B MLEC SHISA6 KCNE1 TEAD1	1.11
GO:0034645	cellular macromolecule biosynthetic process	biological_process	5/18	4927/18668	6.812e-01	7.735e-01	5	CRY2 ZDHHC9 MLEC KCNE1 TEAD1	1.05
GO:0009058	biosynthetic process	biological_process	6/18	6144/18668	7.634e-01	8.656e-01	6	CRY2 ZDHHC9 MLEC CTDNEP1 KCNE1 TEAD1	1.01
GO:0044237	cellular metabolic process	biological_process	10/18	10382/18668	1	1	10	RAB3B ZDHHC9 CNTN2 IYD CTDNEP1 MPP2 CRY2 MLEC KCNE1 TEAD1	1.00
GO:0043231	intracellular membrane-bounded organelle	cellular_component	10/18	10619/18668	1	1	10	RAB3B ZDHHC9 CTDNEP1 ASTN2 PVRL1 CRY2 KIF1B MLEC KCNE1 TEAD1	0.98
GO:0008152	metabolic process	biological_process	11/18	11798/18668	1	1	11	RAB3B ZDHHC9 CNTN2 IYD CTDNEP1 MPP2 CRY2 KIF1B MLEC KCNE1 TEAD1	0.97
GO:0043229	intracellular organelle	cellular_component	10/18	11718/18668	1	1	10	RAB3B ZDHHC9 CTDNEP1 ASTN2 PVRL1 CRY2 KIF1B MLEC KCNE1 TEAD1	0.89
GO:0048856	anatomical structure development	biological_process	4/18	5116/18668	1	1	4	PLXNA2 PVRL1 CNTN2 CTDNEP1	0.81
GO:0005737	cytoplasm	cellular_component	8/18	10387/18668	1	1	8	RAB3B ZDHHC9 CTDNEP1 ASTN2 CRY2 KIF1B MLEC KCNE1	0.80
GO:0005622	intracellular	cellular_component	10/18	13800/18668	1	1	10	RAB3B ZDHHC9 CTDNEP1 ASTN2 PVRL1 CRY2 KIF1B MLEC KCNE1 TEAD1	0.75
GO:0032502	developmental process	biological_process	4/18	5737/18668	1	1	4	PLXNA2 PVRL1 CNTN2 CTDNEP1	0.72
GO:0097159	organic cyclic compound binding	molecular_function	4/18	5902/18668	1	1	4	RAB3B CRY2 KIF1B TEAD1	0.70
GO:0006725	cellular aromatic compound metabolic process	biological_process	4/18	6238/18668	1	1	4	CRY2 IYD MPP2 TEAD1	0.67
GO:0034641	cellular nitrogen compound metabolic process	biological_process	4/18	6532/18668	1	1	4	CRY2 IYD MPP2 TEAD1	0.64
GO:0019222	regulation of metabolic process	biological_process	4/18	6596/18668	1	1	4	CRY2 CNTN2 CTDNEP1 TEAD1	0.63
GO:0006807	nitrogen compound metabolic process	biological_process	4/18	6901/18668	1	1	4	CRY2 IYD MPP2 TEAD1	0.60
