# Supplementary material for: A Panel of Exosome-Derived miRNAs of Cerebrospinal Fluid for the Diagnosis of Moyamoya Disease
Source: Front Neurosci. 2020 Sep 25;14:548278. doi: 10.3389/fnins.2020.548278 (PMC7546773; doi:10.3389/fnins.2020.548278)
Supplement: Supplementary file 1 [file Data_Sheet_1.ZIP › Supplementary files/Supplementary Table 4.xlsx]

## Sheet: kegg
pathwayID	Description	GeneRatio	BgRatio	pvalue	qvalue	Count	genes	enrich_factor
hsa04514	Cell adhesion molecules (CAMs)	2/5	136/5894	1.180e-03	5.900e-03	2	CNTN2 PVRL1	17.34
hsa04710	Circadian rhythm	1/5	23/5894	1	1	1	CRY2	1.00
hsa04360	Axon guidance	1/5	130/5894	1	1	1	PLXNA2	1.00
hsa04520	Adherens junction	1/5	73/5894	1	1	1	PVRL1	1.00
hsa04530	Tight junction	1/5	133/5894	1	1	1	RAB3B	1.00
