# Supplementary material for: A Panel of Exosome-Derived miRNAs of Cerebrospinal Fluid for the Diagnosis of Moyamoya Disease
Source: Front Neurosci. 2020 Sep 25;14:548278. doi: 10.3389/fnins.2020.548278 (PMC7546773; doi:10.3389/fnins.2020.548278)
Supplement: Supplementary file 1 [file Data_Sheet_1.ZIP › Supplementary files/Supplementary Table 5.xls]

## Sheet: targetgene_query_result
mirna	gene_symbol	TargetScan	miRDB	miRTarbase	Tarbase
hsa-miR-3679-5p	ABAT	-	-	-	+
hsa-miR-3679-5p	ABCA1	-	-	-	+
hsa-miR-3679-5p	ABCA12	-	-	-	+
hsa-miR-3679-5p	ABCA5	-	-	-	+
hsa-miR-3679-5p	ABCA8	-	-	-	+
hsa-miR-3679-5p	ABCA9	-	+	-	-
hsa-miR-3679-5p	ABCG2	-	-	-	+
hsa-miR-3679-5p	ABHD15	-	-	-	+
hsa-miR-3679-5p	ABHD4	-	-	-	+
hsa-miR-3679-5p	ABLIM1	-	-	-	+
hsa-miR-3679-5p	AC010536.2	-	-	-	+
hsa-miR-3679-5p	AC073624.1	-	-	-	+
hsa-miR-3679-5p	AC074389.6	+	-	-	-
hsa-miR-3679-5p	AC092031.1	-	-	-	+
hsa-miR-3679-5p	AC139426.2	+	-	-	-
hsa-miR-3679-5p	ACLY	-	-	-	+
hsa-miR-3679-5p	ACO1	-	-	-	+
hsa-miR-3679-5p	ACPP	-	-	-	+
hsa-miR-3679-5p	ACSL6	-	-	-	+
hsa-miR-3679-5p	ACTC1	-	-	-	+
hsa-miR-3679-5p	ACTL6B	-	-	-	+
hsa-miR-3679-5p	ACTN2	-	-	-	+
hsa-miR-3679-5p	ACVRL1	-	-	-	+
hsa-miR-3679-5p	ADAM12	-	-	-	+
hsa-miR-3679-5p	ADAM22	-	-	-	+
hsa-miR-3679-5p	ADAM28	-	-	-	+
hsa-miR-3679-5p	ADAMTS12	-	-	-	+
hsa-miR-3679-5p	ADAMTS14	-	-	-	+
hsa-miR-3679-5p	ADAMTS2	-	-	-	+
hsa-miR-3679-5p	ADAMTSL1	-	-	-	+
hsa-miR-3679-5p	ADCY1	-	-	-	+
hsa-miR-3679-5p	ADD3	-	-	-	+
hsa-miR-3679-5p	ADGRB3	-	-	-	+
hsa-miR-3679-5p	ADGRL1	-	+	-	-
hsa-miR-3679-5p	ADM2	+	-	-	+
hsa-miR-3679-5p	ADO	-	-	-	+
hsa-miR-3679-5p	ADORA3	-	-	-	+
hsa-miR-3679-5p	ADRB3	-	+	-	-
hsa-miR-3679-5p	AFAP1	+	-	-	-
hsa-miR-3679-5p	AFF3	-	+	-	-
hsa-miR-3679-5p	AGFG1	-	-	-	+
hsa-miR-3679-5p	AGFG2	-	-	-	+
hsa-miR-3679-5p	AGGF1	-	-	-	+
hsa-miR-3679-5p	AGO4	-	-	-	+
hsa-miR-3679-5p	AGPAT3	-	-	-	+
hsa-miR-3679-5p	AGPAT4	+	-	-	-
hsa-miR-3679-5p	AGPS	-	-	-	+
hsa-miR-3679-5p	AGTPBP1	-	-	-	+
hsa-miR-3679-5p	AHCYL1	-	-	-	+
hsa-miR-3679-5p	AHCYL2	-	-	-	+
hsa-miR-3679-5p	AHNAK	+	+	-	+
hsa-miR-3679-5p	AHR	-	+	-	+
hsa-miR-3679-5p	AIM1	-	-	-	+
hsa-miR-3679-5p	AIMP1	-	-	-	+
hsa-miR-3679-5p	AK2	-	-	-	+
hsa-miR-3679-5p	AK4	-	-	-	+
hsa-miR-3679-5p	AKAP11	-	-	-	+
hsa-miR-3679-5p	AKAP13	-	-	-	+
hsa-miR-3679-5p	AKAP3	+	-	-	+
hsa-miR-3679-5p	AKAP8	-	-	-	+
hsa-miR-3679-5p	AKIRIN1	-	-	-	+
hsa-miR-3679-5p	AL589765.1	+	-	-	-
hsa-miR-3679-5p	ALCAM	-	-	-	+
hsa-miR-3679-5p	ALDH1L2	-	-	-	+
hsa-miR-3679-5p	ALDH3B1	-	+	-	-
hsa-miR-3679-5p	ALDH3B2	-	-	-	+
hsa-miR-3679-5p	ALDH4A1	+	-	-	+
hsa-miR-3679-5p	ALDH6A1	-	-	-	+
hsa-miR-3679-5p	ALDOB	-	-	-	+
hsa-miR-3679-5p	ALG10B	-	-	-	+
hsa-miR-3679-5p	ALKBH5	-	-	-	+
hsa-miR-3679-5p	ALPL	-	-	-	+
hsa-miR-3679-5p	ALS2CR8	-	-	-	+
hsa-miR-3679-5p	AMBN	-	-	-	+
hsa-miR-3679-5p	AMHR2	+	-	-	+
hsa-miR-3679-5p	AMIGO1	-	-	-	+
hsa-miR-3679-5p	AMMECR1L	-	-	-	+
hsa-miR-3679-5p	AMN1	-	-	-	+
hsa-miR-3679-5p	AMOT	-	-	-	+
hsa-miR-3679-5p	AMOTL1	-	-	-	+
hsa-miR-3679-5p	AMOTL2	-	-	-	+
hsa-miR-3679-5p	AMPH	-	-	-	+
hsa-miR-3679-5p	ANKFY1	-	-	-	+
hsa-miR-3679-5p	ANKIB1	-	-	-	+
hsa-miR-3679-5p	ANKRD17	-	-	-	+
hsa-miR-3679-5p	ANKRD23	-	-	-	+
hsa-miR-3679-5p	ANKRD28	-	+	-	+
hsa-miR-3679-5p	ANKRD29	-	-	-	+
hsa-miR-3679-5p	ANKRD46	-	-	-	+
hsa-miR-3679-5p	ANKRD50	-	-	+	+
hsa-miR-3679-5p	ANKRD52	-	-	-	+
hsa-miR-3679-5p	ANO1	-	-	-	+
hsa-miR-3679-5p	ANO3	-	-	-	+
hsa-miR-3679-5p	ANO5	-	+	-	+
hsa-miR-3679-5p	ANTXR2	-	-	-	+
hsa-miR-3679-5p	AP3S2	-	-	-	+
hsa-miR-3679-5p	APAF1	+	-	-	+
hsa-miR-3679-5p	APOBEC4	-	-	-	+
hsa-miR-3679-5p	APOLD1	-	-	-	+
hsa-miR-3679-5p	APPBP2	-	-	-	+
hsa-miR-3679-5p	AQP3	-	-	-	+
hsa-miR-3679-5p	AQP9	+	-	-	+
hsa-miR-3679-5p	AR	+	-	-	+
hsa-miR-3679-5p	ARC	-	-	-	+
hsa-miR-3679-5p	ARF6	-	-	-	+
hsa-miR-3679-5p	ARHGAP1	-	-	-	+
hsa-miR-3679-5p	ARHGAP26	-	-	-	+
hsa-miR-3679-5p	ARHGAP28	-	-	-	+
hsa-miR-3679-5p	ARHGAP29	+	-	-	-
hsa-miR-3679-5p	ARHGEF11	-	-	-	+
hsa-miR-3679-5p	ARHGEF12	-	-	-	+
hsa-miR-3679-5p	ARHGEF26	-	-	-	+
hsa-miR-3679-5p	ARHGEF6	-	-	-	+
hsa-miR-3679-5p	ARHGEF9	-	-	-	+
hsa-miR-3679-5p	ARID4B	-	-	-	+
hsa-miR-3679-5p	ARID5B	-	-	-	+
hsa-miR-3679-5p	ARL11	-	-	-	+
hsa-miR-3679-5p	ARL4D	-	-	-	+
hsa-miR-3679-5p	ARL6IP6	-	-	-	+
hsa-miR-3679-5p	ARNT	-	-	-	+
hsa-miR-3679-5p	ARPP19	-	-	-	+
hsa-miR-3679-5p	ARPP21	+	-	-	-
hsa-miR-3679-5p	ARSB	-	-	-	+
hsa-miR-3679-5p	ARSH	-	-	-	+
hsa-miR-3679-5p	ARSI	-	-	-	+
hsa-miR-3679-5p	ASAH2	-	-	-	+
hsa-miR-3679-5p	ASB12	+	+	-	-
hsa-miR-3679-5p	ASPRV1	+	-	-	+
hsa-miR-3679-5p	ASRGL1	-	-	-	+
hsa-miR-3679-5p	ASTN2	-	-	-	+
hsa-miR-3679-5p	ASXL3	-	-	-	+
hsa-miR-3679-5p	ATAD2B	-	-	-	+
hsa-miR-3679-5p	ATAD5	-	-	-	+
hsa-miR-3679-5p	ATE1	-	-	-	+
hsa-miR-3679-5p	ATF3	-	-	-	+
hsa-miR-3679-5p	ATF5	+	+	-	+
hsa-miR-3679-5p	ATMIN	-	-	-	+
hsa-miR-3679-5p	ATP10B	-	-	-	+
hsa-miR-3679-5p	ATP10D	-	+	-	-
hsa-miR-3679-5p	ATP1B2	-	-	-	+
hsa-miR-3679-5p	ATP2B1	-	+	-	+
hsa-miR-3679-5p	ATP2B4	-	-	-	+
hsa-miR-3679-5p	ATP4A	-	-	-	+
hsa-miR-3679-5p	ATP5C1	-	-	+	-
hsa-miR-3679-5p	ATP6V0A2	-	-	-	+
hsa-miR-3679-5p	ATP6V1A	-	-	-	+
hsa-miR-3679-5p	ATP6V1G2	-	-	-	+
hsa-miR-3679-5p	ATP7A	-	-	-	+
hsa-miR-3679-5p	ATP7B	-	-	-	+
hsa-miR-3679-5p	ATP8A2	-	-	-	+
hsa-miR-3679-5p	ATP8B2	-	-	-	+
hsa-miR-3679-5p	ATP9A	-	-	-	+
hsa-miR-3679-5p	ATXN1L	-	-	-	+
hsa-miR-3679-5p	ATXN3	-	-	-	+
hsa-miR-3679-5p	ATXN7	-	-	-	+
hsa-miR-3679-5p	B3GALT4	-	-	-	+
hsa-miR-3679-5p	B3GALTL	-	-	-	+
hsa-miR-3679-5p	B3GAT1	+	-	-	+
hsa-miR-3679-5p	B4GALT4	+	-	-	-
hsa-miR-3679-5p	B4GALT5	-	-	-	+
hsa-miR-3679-5p	BACH2	-	-	-	+
hsa-miR-3679-5p	BARD1	-	-	-	+
hsa-miR-3679-5p	BAZ2B	-	+	-	+
hsa-miR-3679-5p	BBX	-	-	-	+
hsa-miR-3679-5p	BCAM	-	+	-	-
hsa-miR-3679-5p	BCAP29	-	-	-	+
hsa-miR-3679-5p	BCAS1	+	-	-	-
hsa-miR-3679-5p	BCAT1	-	-	-	+
hsa-miR-3679-5p	BCL11B	-	-	-	+
hsa-miR-3679-5p	BCL2L13	-	+	-	+
hsa-miR-3679-5p	BEND3	-	-	-	+
hsa-miR-3679-5p	BEND4	-	-	-	+
hsa-miR-3679-5p	BET1L	-	-	-	+
hsa-miR-3679-5p	BHLHE22	-	-	-	+
hsa-miR-3679-5p	BICD1	-	-	-	+
hsa-miR-3679-5p	BICD2	-	-	-	+
hsa-miR-3679-5p	BIRC2	-	-	-	+
hsa-miR-3679-5p	BMP3	-	-	-	+
hsa-miR-3679-5p	BMPR1B	-	-	-	+
hsa-miR-3679-5p	BOK	-	-	-	+
hsa-miR-3679-5p	BPIFA2	-	-	-	+
hsa-miR-3679-5p	BPIFB4	-	-	-	+
hsa-miR-3679-5p	BPIFC	-	-	-	+
hsa-miR-3679-5p	BRK1	-	-	-	+
hsa-miR-3679-5p	BRWD3	-	+	-	+
hsa-miR-3679-5p	BSDC1	-	-	-	+
hsa-miR-3679-5p	BTBD11	-	-	-	+
hsa-miR-3679-5p	BTBD7	+	-	-	-
hsa-miR-3679-5p	BTBD9	-	-	-	+
hsa-miR-3679-5p	BTF3L4	-	-	-	+
hsa-miR-3679-5p	BTG3	-	-	-	+
hsa-miR-3679-5p	BTN3A2	-	-	-	+
hsa-miR-3679-5p	BTN3A3	-	-	-	+
hsa-miR-3679-5p	BTRC	-	-	-	+
hsa-miR-3679-5p	C10orf47	-	-	-	+
hsa-miR-3679-5p	C10orf57	-	-	-	+
hsa-miR-3679-5p	C10orf67	-	-	-	+
hsa-miR-3679-5p	C11orf58	-	+	-	-
hsa-miR-3679-5p	C11orf70	-	+	-	+
hsa-miR-3679-5p	C11orf9	-	-	-	+
hsa-miR-3679-5p	C12orf71	-	-	-	+
hsa-miR-3679-5p	C12orf74	-	-	-	+
hsa-miR-3679-5p	C14orf118	-	-	-	+
hsa-miR-3679-5p	C14orf176	-	-	-	+
hsa-miR-3679-5p	C16orf52	-	-	-	+
hsa-miR-3679-5p	C16orf72	-	-	+	-
hsa-miR-3679-5p	C17orf107	-	-	-	+
hsa-miR-3679-5p	C17orf97	-	-	-	+
hsa-miR-3679-5p	C18orf54	-	-	-	+
hsa-miR-3679-5p	C19orf6	-	-	-	+
hsa-miR-3679-5p	C1GALT1	-	-	-	+
hsa-miR-3679-5p	C1orf109	-	-	+	+
hsa-miR-3679-5p	C1orf116	-	-	-	+
hsa-miR-3679-5p	C1orf145	-	-	-	+
hsa-miR-3679-5p	C1orf168	-	-	-	+
hsa-miR-3679-5p	C1orf170	-	-	-	+
hsa-miR-3679-5p	C1orf180	-	-	-	+
hsa-miR-3679-5p	C1orf186	-	-	-	+
hsa-miR-3679-5p	C1orf198	-	-	-	+
hsa-miR-3679-5p	C1orf21	-	-	-	+
hsa-miR-3679-5p	C1orf213	-	-	-	+
hsa-miR-3679-5p	C1orf27	-	-	-	+
hsa-miR-3679-5p	C1orf56	-	-	-	+
hsa-miR-3679-5p	C1orf85	-	-	-	+
hsa-miR-3679-5p	C1QTNF6	-	-	-	+
hsa-miR-3679-5p	C1RL	-	-	-	+
hsa-miR-3679-5p	C20orf112	-	-	-	+
hsa-miR-3679-5p	C20orf118	-	-	-	+
hsa-miR-3679-5p	C20orf160	-	-	-	+
hsa-miR-3679-5p	C21orf59	+	-	-	-
hsa-miR-3679-5p	C21orf91	-	-	-	+
hsa-miR-3679-5p	C2orf91	-	-	-	+
hsa-miR-3679-5p	C3orf14	-	-	-	+
hsa-miR-3679-5p	C3orf19	-	-	-	+
hsa-miR-3679-5p	C3orf56	-	-	-	+
hsa-miR-3679-5p	C4orf26	-	+	-	+
hsa-miR-3679-5p	C5	-	-	-	+
hsa-miR-3679-5p	C5orf38	-	-	-	+
hsa-miR-3679-5p	C5orf54	-	-	-	+
hsa-miR-3679-5p	C6orf25	-	-	-	+
hsa-miR-3679-5p	C7	-	-	-	+
hsa-miR-3679-5p	C7orf13	+	-	-	-
hsa-miR-3679-5p	C7orf76	+	-	-	-
hsa-miR-3679-5p	C8orf33	-	-	+	+
hsa-miR-3679-5p	C8orf49	-	-	-	+
hsa-miR-3679-5p	C8orf58	-	-	-	+
hsa-miR-3679-5p	C8orf73	-	-	-	+
hsa-miR-3679-5p	C9orf123	-	-	-	+
hsa-miR-3679-5p	C9orf153	-	+	-	+
hsa-miR-3679-5p	C9orf41	-	-	-	+
hsa-miR-3679-5p	C9orf91	-	-	-	+
hsa-miR-3679-5p	CA8	-	+	-	+
hsa-miR-3679-5p	CAB39L	-	-	-	+
hsa-miR-3679-5p	CABS1	-	-	-	+
hsa-miR-3679-5p	CACHD1	-	-	-	+
hsa-miR-3679-5p	CACNA1I	-	-	-	+
hsa-miR-3679-5p	CACNA1S	-	-	-	+
hsa-miR-3679-5p	CACNB2	-	-	-	+
hsa-miR-3679-5p	CACNB4	-	-	-	+
hsa-miR-3679-5p	CACNG3	-	-	-	+
hsa-miR-3679-5p	CACNG4	-	-	-	+
hsa-miR-3679-5p	CAD	-	-	-	+
hsa-miR-3679-5p	CADM1	-	-	-	+
hsa-miR-3679-5p	CADM2	-	-	-	+
hsa-miR-3679-5p	CALCOCO1	+	-	-	-
hsa-miR-3679-5p	CALCR	-	-	-	+
hsa-miR-3679-5p	CALHM2	-	-	-	+
hsa-miR-3679-5p	CALU	-	-	+	-
hsa-miR-3679-5p	CAMK2G	-	-	-	+
hsa-miR-3679-5p	CAMK2N2	+	-	-	+
hsa-miR-3679-5p	CANT1	-	-	-	+
hsa-miR-3679-5p	CAPZB	-	-	-	+
hsa-miR-3679-5p	CARNS1	-	-	-	+
hsa-miR-3679-5p	CASC3	-	-	-	+
hsa-miR-3679-5p	CASP10	-	-	-	+
hsa-miR-3679-5p	CASP2	-	-	-	+
hsa-miR-3679-5p	CASP6	-	-	-	+
hsa-miR-3679-5p	CAST	-	-	-	+
hsa-miR-3679-5p	CBFA2T3	+	-	-	+
hsa-miR-3679-5p	CBX5	+	-	-	+
hsa-miR-3679-5p	CC2D1B	-	-	-	+
hsa-miR-3679-5p	CCDC109B	-	-	-	+
hsa-miR-3679-5p	CCDC121	+	+	-	+
hsa-miR-3679-5p	CCDC144NL	-	-	-	+
hsa-miR-3679-5p	CCDC149	-	-	-	+
hsa-miR-3679-5p	CCDC176	+	-	-	-
hsa-miR-3679-5p	CCDC19	-	-	-	+
hsa-miR-3679-5p	CCDC38	+	-	-	-
hsa-miR-3679-5p	CCDC50	-	-	-	+
hsa-miR-3679-5p	CCDC54	-	-	-	+
hsa-miR-3679-5p	CCDC60	-	-	-	+
hsa-miR-3679-5p	CCDC69	-	-	-	+
hsa-miR-3679-5p	CCDC8	-	-	-	+
hsa-miR-3679-5p	CCDC96	-	-	-	+
hsa-miR-3679-5p	CCDC97	-	-	-	+
hsa-miR-3679-5p	CCER1	-	-	-	+
hsa-miR-3679-5p	CCL11	-	+	-	+
hsa-miR-3679-5p	CCNA1	-	-	-	+
hsa-miR-3679-5p	CCND2	-	-	-	+
hsa-miR-3679-5p	CCNG2	-	-	-	+
hsa-miR-3679-5p	CCNT1	-	-	-	+
hsa-miR-3679-5p	CCNT2	-	-	-	+
hsa-miR-3679-5p	CCPG1	-	-	-	+
hsa-miR-3679-5p	CCR3	-	-	-	+
hsa-miR-3679-5p	CD109	-	-	-	+
hsa-miR-3679-5p	CD22	-	-	-	+
hsa-miR-3679-5p	CD244	-	-	-	+
hsa-miR-3679-5p	CD2AP	+	+	-	+
hsa-miR-3679-5p	CD300C	+	-	-	-
hsa-miR-3679-5p	CD300LB	-	-	-	+
hsa-miR-3679-5p	CD300LF	-	-	-	+
hsa-miR-3679-5p	CD34	+	-	-	+
hsa-miR-3679-5p	CD3D	-	-	-	+
hsa-miR-3679-5p	CD44	-	-	-	+
hsa-miR-3679-5p	CD47	-	-	-	+
hsa-miR-3679-5p	CD53	-	-	-	+
hsa-miR-3679-5p	CD5L	+	-	-	+
hsa-miR-3679-5p	CD84	-	-	-	+
hsa-miR-3679-5p	CD93	-	-	-	+
hsa-miR-3679-5p	CD96	-	-	-	+
hsa-miR-3679-5p	CD97	-	-	-	+
hsa-miR-3679-5p	CDC25B	-	-	-	+
hsa-miR-3679-5p	CDC42BPA	-	-	-	+
hsa-miR-3679-5p	CDC42BPB	-	-	-	+
hsa-miR-3679-5p	CDC42SE1	-	+	-	+
hsa-miR-3679-5p	CDCA4	-	-	-	+
hsa-miR-3679-5p	CDCA7L	-	-	-	+
hsa-miR-3679-5p	CDCA8	-	-	-	+
hsa-miR-3679-5p	CDCP1	-	-	-	+
hsa-miR-3679-5p	CDH19	-	-	-	+
hsa-miR-3679-5p	CDH22	-	-	-	+
hsa-miR-3679-5p	CDH6	-	-	-	+
hsa-miR-3679-5p	CDK15	-	-	-	+
hsa-miR-3679-5p	CDK17	-	-	-	+
hsa-miR-3679-5p	CDK19	-	-	-	+
hsa-miR-3679-5p	CDK6	-	-	-	+
hsa-miR-3679-5p	CDKL1	-	-	-	+
hsa-miR-3679-5p	CDKN1A	-	-	-	+
hsa-miR-3679-5p	CDKN1B	-	-	+	+
hsa-miR-3679-5p	CDO1	-	-	-	+
hsa-miR-3679-5p	CDON	-	-	-	+
hsa-miR-3679-5p	CDR2	-	-	-	+
hsa-miR-3679-5p	CECR1	-	-	-	+
hsa-miR-3679-5p	CELF2	+	-	-	-
hsa-miR-3679-5p	CENPB	-	-	-	+
hsa-miR-3679-5p	CENPE	-	-	-	+
hsa-miR-3679-5p	CENPI	-	-	-	+
hsa-miR-3679-5p	CENPJ	-	-	-	+
hsa-miR-3679-5p	CENPQ	-	-	-	+
hsa-miR-3679-5p	CEP164	-	-	-	+
hsa-miR-3679-5p	CEP170	-	-	-	+
hsa-miR-3679-5p	CEP63	-	-	-	+
hsa-miR-3679-5p	CEP85	-	-	-	+
hsa-miR-3679-5p	CEP85L	-	-	-	+
hsa-miR-3679-5p	CEP97	-	-	-	+
hsa-miR-3679-5p	CGGBP1	-	-	-	+
hsa-miR-3679-5p	CGNL1	-	-	-	+
hsa-miR-3679-5p	CGREF1	-	+	-	-
hsa-miR-3679-5p	CHD4	-	-	-	+
hsa-miR-3679-5p	CHD5	-	-	-	+
hsa-miR-3679-5p	CHD8	-	-	-	+
hsa-miR-3679-5p	CHD9	-	-	-	+
hsa-miR-3679-5p	CHIC2	-	-	-	+
hsa-miR-3679-5p	CHL1	-	-	-	+
hsa-miR-3679-5p	CHMP1A	-	-	-	+
hsa-miR-3679-5p	CHMP1B	-	-	-	+
hsa-miR-3679-5p	CHMP4B	-	-	-	+
hsa-miR-3679-5p	CHRDL1	-	-	-	+
hsa-miR-3679-5p	CHRM1	+	-	-	+
hsa-miR-3679-5p	CHRNA6	-	-	-	+
hsa-miR-3679-5p	CHST6	-	-	-	+
hsa-miR-3679-5p	CHST7	-	-	-	+
hsa-miR-3679-5p	CHSY3	-	-	-	+
hsa-miR-3679-5p	CHTF8	-	-	-	+
hsa-miR-3679-5p	CIB2	-	-	-	+
hsa-miR-3679-5p	CKAP5	-	-	-	+
hsa-miR-3679-5p	CLCA2	-	-	-	+
hsa-miR-3679-5p	CLCA4	-	-	-	+
hsa-miR-3679-5p	CLCN3	-	-	-	+
hsa-miR-3679-5p	CLCN5	-	-	-	+
hsa-miR-3679-5p	CLDN18	-	-	-	+
hsa-miR-3679-5p	CLDN19	-	-	-	+
hsa-miR-3679-5p	CLDN8	-	-	-	+
hsa-miR-3679-5p	CLEC2A	-	-	-	+
hsa-miR-3679-5p	CLEC4F	-	-	-	+
hsa-miR-3679-5p	CLRN1	+	-	-	+
hsa-miR-3679-5p	CLTC	-	-	-	+
hsa-miR-3679-5p	CMIP	-	-	-	+
hsa-miR-3679-5p	CNGB3	-	-	-	+
hsa-miR-3679-5p	CNIH4	-	+	-	-
hsa-miR-3679-5p	CNPY1	-	-	-	+
hsa-miR-3679-5p	CNPY2	-	+	-	-
hsa-miR-3679-5p	CNST	-	-	-	+
hsa-miR-3679-5p	CNTD1	-	-	-	+
hsa-miR-3679-5p	CNTLN	+	+	-	-
hsa-miR-3679-5p	CNTN2	-	-	-	+
hsa-miR-3679-5p	CNTN4	-	-	-	+
hsa-miR-3679-5p	CNTNAP5	-	-	-	+
hsa-miR-3679-5p	COL12A1	-	-	-	+
hsa-miR-3679-5p	COL15A1	+	-	-	+
hsa-miR-3679-5p	COL18A1	-	-	-	+
hsa-miR-3679-5p	COL4A3	-	-	-	+
hsa-miR-3679-5p	COL4A4	-	-	-	+
hsa-miR-3679-5p	COL5A2	-	-	-	+
hsa-miR-3679-5p	COL6A1	+	-	-	+
hsa-miR-3679-5p	COL8A2	-	-	-	+
hsa-miR-3679-5p	COL9A1	-	-	-	+
hsa-miR-3679-5p	COPA	-	-	-	+
hsa-miR-3679-5p	COPS3	-	+	-	-
hsa-miR-3679-5p	COQ7	-	-	-	+
hsa-miR-3679-5p	COX20	-	-	-	+
hsa-miR-3679-5p	CPA3	-	-	-	+
hsa-miR-3679-5p	CPEB4	-	-	-	+
hsa-miR-3679-5p	CPM	-	-	-	+
hsa-miR-3679-5p	CPN2	-	-	-	+
hsa-miR-3679-5p	CPS1	-	-	-	+
hsa-miR-3679-5p	CRCP	-	+	-	-
hsa-miR-3679-5p	CREB1	-	-	-	+
hsa-miR-3679-5p	CREB3L2	-	-	-	+
hsa-miR-3679-5p	CREB5	-	-	-	+
hsa-miR-3679-5p	CRIM1	-	-	-	+
hsa-miR-3679-5p	CRNN	-	-	-	+
hsa-miR-3679-5p	CRTAP	-	+	-	+
hsa-miR-3679-5p	CRY2	-	-	-	+
hsa-miR-3679-5p	CSH2	+	-	-	+
hsa-miR-3679-5p	CSMD1	-	-	-	+
hsa-miR-3679-5p	CSMD3	-	-	-	+
hsa-miR-3679-5p	CSNK2A1	-	-	+	-
hsa-miR-3679-5p	CSRNP3	-	-	-	+
hsa-miR-3679-5p	CST9	-	-	-	+
hsa-miR-3679-5p	CTAGE1	-	-	-	+
hsa-miR-3679-5p	CTD-2616J11.4	-	-	-	+
hsa-miR-3679-5p	CTDNEP1	-	-	-	+
hsa-miR-3679-5p	CTDSP2	-	-	-	+
hsa-miR-3679-5p	CTDSPL2	-	+	-	-
hsa-miR-3679-5p	CTF1	-	-	-	+
hsa-miR-3679-5p	CTPS2	-	-	-	+
hsa-miR-3679-5p	CTRC	+	-	-	-
hsa-miR-3679-5p	CTSC	-	-	-	+
hsa-miR-3679-5p	CTSK	+	+	-	+
hsa-miR-3679-5p	CTTN	+	-	-	-
hsa-miR-3679-5p	CTTNBP2NL	-	-	-	+
hsa-miR-3679-5p	CUEDC1	-	-	-	+
hsa-miR-3679-5p	CUL4A	-	-	-	+
hsa-miR-3679-5p	CUL5	-	-	-	+
hsa-miR-3679-5p	CUX2	-	-	-	+
hsa-miR-3679-5p	CX3CL1	+	-	-	+
hsa-miR-3679-5p	CXADR	-	-	-	+
hsa-miR-3679-5p	CXCL12	-	-	-	+
hsa-miR-3679-5p	CXCL13	+	-	-	+
hsa-miR-3679-5p	CXCL16	-	-	-	+
hsa-miR-3679-5p	CXCL9	-	-	-	+
hsa-miR-3679-5p	CXCR3	+	-	-	+
hsa-miR-3679-5p	CXCR5	+	-	-	-
hsa-miR-3679-5p	CYB561D1	-	-	-	+
hsa-miR-3679-5p	CYB5D1	-	-	-	+
hsa-miR-3679-5p	CYBB	+	-	-	+
hsa-miR-3679-5p	CYGB	-	-	+	+
hsa-miR-3679-5p	CYP19A1	-	-	-	+
hsa-miR-3679-5p	CYP2G1P	-	-	-	+
hsa-miR-3679-5p	CYP4X1	-	-	-	+
hsa-miR-3679-5p	CYP8B1	-	-	-	+
hsa-miR-3679-5p	DAAM1	-	-	-	+
hsa-miR-3679-5p	DAK	-	-	-	+
hsa-miR-3679-5p	DARS2	-	-	-	+
hsa-miR-3679-5p	DBT	-	-	-	+
hsa-miR-3679-5p	DCAF10	-	-	-	+
hsa-miR-3679-5p	DCAF12L2	-	+	-	-
hsa-miR-3679-5p	DCAF16	-	-	-	+
hsa-miR-3679-5p	DCAF17	-	-	-	+
hsa-miR-3679-5p	DCAF4L1	-	-	-	+
hsa-miR-3679-5p	DCAF5	-	-	-	+
hsa-miR-3679-5p	DCBLD2	-	-	-	+
hsa-miR-3679-5p	DCLK3	-	-	-	+
hsa-miR-3679-5p	DCTN3	+	-	-	-
hsa-miR-3679-5p	DCTN4	-	-	-	+
hsa-miR-3679-5p	DDHD2	-	-	-	+
hsa-miR-3679-5p	DDIT4L	-	-	-	+
hsa-miR-3679-5p	DDN	-	-	-	+
hsa-miR-3679-5p	DDR1	-	-	-	+
hsa-miR-3679-5p	DDT	+	-	+	-
hsa-miR-3679-5p	DDX20	-	-	-	+
hsa-miR-3679-5p	DDX26B	-	-	-	+
hsa-miR-3679-5p	DDX3X	-	-	+	+
hsa-miR-3679-5p	DEFA3	-	-	-	+
hsa-miR-3679-5p	DEFA6	-	-	-	+
hsa-miR-3679-5p	DENND4A	-	-	-	+
hsa-miR-3679-5p	DENND6A	+	-	-	+
hsa-miR-3679-5p	DENR	-	-	+	-
hsa-miR-3679-5p	DERL2	-	-	-	+
hsa-miR-3679-5p	DESI1	-	-	-	+
hsa-miR-3679-5p	DET1	+	-	-	-
hsa-miR-3679-5p	DGKE	-	-	-	+
hsa-miR-3679-5p	DGKG	-	-	-	+
hsa-miR-3679-5p	DHFR	-	-	-	+
hsa-miR-3679-5p	DHFRL1	-	-	-	+
hsa-miR-3679-5p	DHRS2	-	+	-	-
hsa-miR-3679-5p	DHTKD1	-	-	-	+
hsa-miR-3679-5p	DICER1	-	-	-	+
hsa-miR-3679-5p	DIEXF	+	-	-	-
hsa-miR-3679-5p	DIP2B	-	-	-	+
hsa-miR-3679-5p	DISC1	-	+	-	+
hsa-miR-3679-5p	DKFZP434H0512	+	-	-	-
hsa-miR-3679-5p	DKK2	+	-	-	+
hsa-miR-3679-5p	DLEU7	+	-	-	-
hsa-miR-3679-5p	DLG1	-	-	-	+
hsa-miR-3679-5p	DLG2	-	-	-	+
hsa-miR-3679-5p	DLGAP2	-	-	-	+
hsa-miR-3679-5p	DLX2	-	+	-	+
hsa-miR-3679-5p	DMBX1	+	-	-	+
hsa-miR-3679-5p	DMRT3	-	-	-	+
hsa-miR-3679-5p	DMXL1	-	+	-	+
hsa-miR-3679-5p	DNA2	-	+	-	-
hsa-miR-3679-5p	DNAJB9	+	-	+	+
hsa-miR-3679-5p	DNAJC13	-	-	-	+
hsa-miR-3679-5p	DNAJC18	-	-	-	+
hsa-miR-3679-5p	DNAJC5G	+	-	-	-
hsa-miR-3679-5p	DNAJC6	-	-	-	+
hsa-miR-3679-5p	DNAJC9-AS1	-	-	-	+
hsa-miR-3679-5p	DNM3	-	-	-	+
hsa-miR-3679-5p	DOCK1	-	-	-	+
hsa-miR-3679-5p	DOPEY2	-	-	-	+
hsa-miR-3679-5p	DPCR1	-	-	-	+
hsa-miR-3679-5p	DPP10	-	-	-	+
hsa-miR-3679-5p	DPP8	-	-	-	+
hsa-miR-3679-5p	DPPA2	-	-	-	+
hsa-miR-3679-5p	DPPA4	-	-	-	+
hsa-miR-3679-5p	DPY19L2	-	-	-	+
hsa-miR-3679-5p	Drosophila	-	+	-	-
hsa-miR-3679-5p	DSCAM	-	-	-	+
hsa-miR-3679-5p	DSEL	-	-	-	+
hsa-miR-3679-5p	DSG2	-	-	-	+
hsa-miR-3679-5p	DSG3	-	-	-	+
hsa-miR-3679-5p	DST	-	-	-	+
hsa-miR-3679-5p	DSTN	-	+	-	-
hsa-miR-3679-5p	DTNA	-	-	-	+
hsa-miR-3679-5p	DTX4	-	-	-	+
hsa-miR-3679-5p	DUT	-	-	-	+
hsa-miR-3679-5p	DYRK1A	-	-	-	+
hsa-miR-3679-5p	DYRK1B	-	-	-	+
hsa-miR-3679-5p	E2F2	-	-	-	+
hsa-miR-3679-5p	EDARADD	-	+	-	+
hsa-miR-3679-5p	EEA1	-	-	-	+
hsa-miR-3679-5p	EFHC1	-	-	-	+
hsa-miR-3679-5p	EFNA4	-	-	-	+
hsa-miR-3679-5p	EFNB2	-	-	-	+
hsa-miR-3679-5p	EFR3A	-	-	-	+
hsa-miR-3679-5p	EFTUD2	-	-	-	+
hsa-miR-3679-5p	EGLN1	-	-	-	+
hsa-miR-3679-5p	EGR1	-	-	-	+
hsa-miR-3679-5p	EHBP1	-	-	-	+
hsa-miR-3679-5p	EHD2	-	-	-	+
hsa-miR-3679-5p	EHMT2	-	-	-	+
hsa-miR-3679-5p	EIF1AX	-	-	-	+
hsa-miR-3679-5p	EIF2A	-	+	-	-
hsa-miR-3679-5p	EIF2AK1	-	-	-	+
hsa-miR-3679-5p	EIF3D	-	-	-	+
hsa-miR-3679-5p	EIF4A2	-	+	-	-
hsa-miR-3679-5p	EIF5	-	-	-	+
hsa-miR-3679-5p	ELF3	-	-	-	+
hsa-miR-3679-5p	ELF5	+	-	-	-
hsa-miR-3679-5p	ELMSAN1	-	-	-	+
hsa-miR-3679-5p	ELOVL1	-	-	-	+
hsa-miR-3679-5p	ELOVL7	-	-	-	+
hsa-miR-3679-5p	ELTD1	-	-	-	+
hsa-miR-3679-5p	EMC10	-	-	-	+
hsa-miR-3679-5p	EMILIN3	-	-	-	+
hsa-miR-3679-5p	EMR3	-	-	-	+
hsa-miR-3679-5p	ENAM	-	-	-	+
hsa-miR-3679-5p	ENDOD1	-	-	-	+
hsa-miR-3679-5p	ENDOU	-	+	-	+
hsa-miR-3679-5p	ENKUR	-	-	-	+
hsa-miR-3679-5p	ENPEP	-	+	-	-
hsa-miR-3679-5p	ENPP6	-	-	-	+
hsa-miR-3679-5p	ENSA	-	-	-	+
hsa-miR-3679-5p	ENTPD1	-	-	-	+
hsa-miR-3679-5p	ENTPD3	-	-	-	+
hsa-miR-3679-5p	ENTPD4	-	-	-	+
hsa-miR-3679-5p	ENTPD5	-	-	-	+
hsa-miR-3679-5p	EPB41L1	-	-	-	+
hsa-miR-3679-5p	EPB41L5	+	+	-	+
hsa-miR-3679-5p	EPG5	-	-	-	+
hsa-miR-3679-5p	EPHA2	-	-	+	-
hsa-miR-3679-5p	EPHA6	-	-	-	+
hsa-miR-3679-5p	EPHA7	-	-	-	+
hsa-miR-3679-5p	EPHA8	-	-	-	+
hsa-miR-3679-5p	EPM2A	-	-	-	+
hsa-miR-3679-5p	ERBB4	-	-	-	+
hsa-miR-3679-5p	ERC2	-	-	-	+
hsa-miR-3679-5p	ERCC4	-	-	-	+
hsa-miR-3679-5p	ERCC6L2	-	-	-	+
hsa-miR-3679-5p	ERP29	-	-	-	+
hsa-miR-3679-5p	ERP44	-	-	-	+
hsa-miR-3679-5p	ETNK1	-	+	-	-
hsa-miR-3679-5p	EVI2B	-	-	-	+
hsa-miR-3679-5p	EXD1	-	-	-	+
hsa-miR-3679-5p	EXOC6	-	+	-	-
hsa-miR-3679-5p	EXOC7	-	-	-	+
hsa-miR-3679-5p	EXOSC3	-	+	-	-
hsa-miR-3679-5p	EZH1	-	-	-	+
hsa-miR-3679-5p	FABP2	+	-	-	+
hsa-miR-3679-5p	FADS1	-	-	-	+
hsa-miR-3679-5p	FAM101B	-	-	-	+
hsa-miR-3679-5p	FAM104B	-	+	-	+
hsa-miR-3679-5p	FAM109B	-	-	+	+
hsa-miR-3679-5p	FAM114A2	-	+	-	-
hsa-miR-3679-5p	FAM115C	-	-	-	+
hsa-miR-3679-5p	FAM117B	-	-	-	+
hsa-miR-3679-5p	FAM122B	-	-	-	+
hsa-miR-3679-5p	FAM126A	-	-	-	+
hsa-miR-3679-5p	FAM127C	-	-	-	+
hsa-miR-3679-5p	FAM129A	-	-	-	+
hsa-miR-3679-5p	FAM129B	-	-	-	+
hsa-miR-3679-5p	FAM134A	+	-	-	+
hsa-miR-3679-5p	FAM155B	-	-	-	+
hsa-miR-3679-5p	FAM160B2	-	-	-	+
hsa-miR-3679-5p	FAM161B	-	-	-	+
hsa-miR-3679-5p	FAM168A	-	-	-	+
hsa-miR-3679-5p	FAM169B	-	-	-	+
hsa-miR-3679-5p	FAM180A	-	-	-	+
hsa-miR-3679-5p	FAM196A	-	-	-	+
hsa-miR-3679-5p	FAM212B	-	-	-	+
hsa-miR-3679-5p	FAM217B	-	-	-	+
hsa-miR-3679-5p	FAM227A	-	-	-	+
hsa-miR-3679-5p	FAM24B	-	-	-	+
hsa-miR-3679-5p	FAM32A	+	-	-	-
hsa-miR-3679-5p	FAM43B	-	-	-	+
hsa-miR-3679-5p	FAM46A	-	-	-	+
hsa-miR-3679-5p	FAM49A	+	-	-	-
hsa-miR-3679-5p	FAM53C	-	-	-	+
hsa-miR-3679-5p	FAM59B	-	-	-	+
hsa-miR-3679-5p	FAM5C	-	-	-	+
hsa-miR-3679-5p	FAM60A	-	-	-	+
hsa-miR-3679-5p	FAM86C1	-	-	-	+
hsa-miR-3679-5p	FAM89A	+	-	-	+
hsa-miR-3679-5p	FAM90A1	-	-	-	+
hsa-miR-3679-5p	FAM92B	-	-	-	+
hsa-miR-3679-5p	FBXL16	-	-	-	+
hsa-miR-3679-5p	FBXO27	-	-	-	+
hsa-miR-3679-5p	FBXO28	-	-	-	+
hsa-miR-3679-5p	FBXO34	-	-	-	+
hsa-miR-3679-5p	FBXO41	-	-	-	+
hsa-miR-3679-5p	FBXO45	-	-	-	+
hsa-miR-3679-5p	FBXO9	-	-	-	+
hsa-miR-3679-5p	FECH	-	-	-	+
hsa-miR-3679-5p	FEM1B	-	-	-	+
hsa-miR-3679-5p	FER1L6	-	-	-	+
hsa-miR-3679-5p	FERMT1	-	-	-	+
hsa-miR-3679-5p	FFAR3	-	-	-	+
hsa-miR-3679-5p	FGD6	-	-	-	+
hsa-miR-3679-5p	FGF1	-	-	-	+
hsa-miR-3679-5p	FGF13	-	+	-	+
hsa-miR-3679-5p	FGF23	+	-	-	+
hsa-miR-3679-5p	FGR	-	-	-	+
hsa-miR-3679-5p	FHDC1	-	-	-	+
hsa-miR-3679-5p	FHL1	-	-	-	+
hsa-miR-3679-5p	FIBCD1	-	-	-	+
hsa-miR-3679-5p	FIS1	+	-	-	-
hsa-miR-3679-5p	FKBP5	-	-	-	+
hsa-miR-3679-5p	FKBP9	+	-	-	-
hsa-miR-3679-5p	FLNC	-	-	-	+
hsa-miR-3679-5p	FLT1	-	-	-	+
hsa-miR-3679-5p	FLT4	-	-	-	+
hsa-miR-3679-5p	FMNL3	-	-	-	+
hsa-miR-3679-5p	FMOD	-	-	-	+
hsa-miR-3679-5p	FNBP1	-	-	-	+
hsa-miR-3679-5p	FNDC5	-	-	-	+
hsa-miR-3679-5p	FNIP1	-	-	-	+
hsa-miR-3679-5p	FNIP2	-	-	-	+
hsa-miR-3679-5p	FOCAD	-	-	-	+
hsa-miR-3679-5p	FOXC1	+	-	-	+
hsa-miR-3679-5p	FOXI1	-	-	-	+
hsa-miR-3679-5p	FOXJ2	-	+	-	+
hsa-miR-3679-5p	FOXJ3	-	-	-	+
hsa-miR-3679-5p	FOXK1	-	-	-	+
hsa-miR-3679-5p	FOXK2	-	-	-	+
hsa-miR-3679-5p	FOXM1	-	+	-	+
hsa-miR-3679-5p	FOXN2	+	-	-	+
hsa-miR-3679-5p	FOXO1	-	-	-	+
hsa-miR-3679-5p	FOXP1	-	-	-	+
hsa-miR-3679-5p	FOXP4	-	-	-	+
hsa-miR-3679-5p	FOXRED2	-	-	-	+
hsa-miR-3679-5p	FRAS1	-	-	-	+
hsa-miR-3679-5p	FRAT2	-	-	-	+
hsa-miR-3679-5p	FREM2	-	-	-	+
hsa-miR-3679-5p	FRMD6	-	-	-	+
hsa-miR-3679-5p	FRMD7	-	-	-	+
hsa-miR-3679-5p	FSCN3	-	-	-	+
hsa-miR-3679-5p	FSD1L	-	-	-	+
hsa-miR-3679-5p	FSD2	-	-	-	+
hsa-miR-3679-5p	FSIP2	-	-	+	-
hsa-miR-3679-5p	FUOM	-	-	-	+
hsa-miR-3679-5p	FUT11	-	-	-	+
hsa-miR-3679-5p	FUT4	-	-	-	+
hsa-miR-3679-5p	FXR2	+	+	-	+
hsa-miR-3679-5p	FXYD4	+	-	-	-
hsa-miR-3679-5p	FXYD6	-	+	-	+
hsa-miR-3679-5p	FYCO1	-	-	-	+
hsa-miR-3679-5p	FZD3	-	-	-	+
hsa-miR-3679-5p	FZD4	-	-	-	+
hsa-miR-3679-5p	G2E3	-	-	-	+
hsa-miR-3679-5p	GAB1	-	-	-	+
hsa-miR-3679-5p	GABBR2	-	-	-	+
hsa-miR-3679-5p	GABRB3	-	-	-	+
hsa-miR-3679-5p	GABRG1	-	-	-	+
hsa-miR-3679-5p	GALNT3	-	-	-	+
hsa-miR-3679-5p	GALNT7	-	-	-	+
hsa-miR-3679-5p	GATA2	+	-	-	+
hsa-miR-3679-5p	GATS	-	-	-	+
hsa-miR-3679-5p	GBAS	-	-	-	+
hsa-miR-3679-5p	GBP1	-	-	-	+
hsa-miR-3679-5p	GBP2	-	+	-	-
hsa-miR-3679-5p	GBX1	+	-	-	-
hsa-miR-3679-5p	GCLM	-	-	-	+
hsa-miR-3679-5p	GCM1	-	-	-	+
hsa-miR-3679-5p	GCN1L1	-	-	-	+
hsa-miR-3679-5p	GCSAM	-	-	-	+
hsa-miR-3679-5p	GDI1	-	-	-	+
hsa-miR-3679-5p	GEN1	-	-	-	+
hsa-miR-3679-5p	GET4	-	-	+	-
hsa-miR-3679-5p	GFRA1	-	-	-	+
hsa-miR-3679-5p	GGA2	+	-	-	+
hsa-miR-3679-5p	GGT5	+	-	-	+
hsa-miR-3679-5p	GJB3	-	-	-	+
hsa-miR-3679-5p	GJC3	-	-	-	+
hsa-miR-3679-5p	GLB1L	-	-	-	+
hsa-miR-3679-5p	GLCCI1	-	-	-	+
hsa-miR-3679-5p	GLIPR1L2	+	-	-	-
hsa-miR-3679-5p	GLIPR2	-	-	-	+
hsa-miR-3679-5p	GLIS3	-	-	-	+
hsa-miR-3679-5p	GLTPD1	-	-	-	+
hsa-miR-3679-5p	GLUD1	+	-	-	+
hsa-miR-3679-5p	GLYAT	+	-	-	+
hsa-miR-3679-5p	GMCL1	-	-	-	+
hsa-miR-3679-5p	GNA12	-	-	-	+
hsa-miR-3679-5p	GNAO1	-	-	-	+
hsa-miR-3679-5p	GNG2	-	-	-	+
hsa-miR-3679-5p	GNG4	-	-	-	+
hsa-miR-3679-5p	GNPNAT1	-	-	-	+
hsa-miR-3679-5p	GOLGA3	-	-	-	+
hsa-miR-3679-5p	GOLGA7B	+	-	-	+
hsa-miR-3679-5p	GOLPH3	+	-	-	+
hsa-miR-3679-5p	GOLT1B	-	-	-	+
hsa-miR-3679-5p	GP6	-	-	-	+
hsa-miR-3679-5p	GPCPD1	-	-	-	+
hsa-miR-3679-5p	GPD1	-	-	-	+
hsa-miR-3679-5p	GPR111	-	-	-	+
hsa-miR-3679-5p	GPR128	-	-	-	+
hsa-miR-3679-5p	GPR155	-	-	-	+
hsa-miR-3679-5p	GPR180	-	-	+	+
hsa-miR-3679-5p	GPR20	-	-	-	+
hsa-miR-3679-5p	GPR82	-	+	-	+
hsa-miR-3679-5p	GPRC6A	-	-	-	+
hsa-miR-3679-5p	GPT2	-	-	-	+
hsa-miR-3679-5p	GPX6	-	-	-	+
hsa-miR-3679-5p	GPX7	-	-	-	+
hsa-miR-3679-5p	GRAMD1B	-	-	-	+
hsa-miR-3679-5p	GRAMD4	-	-	-	+
hsa-miR-3679-5p	GRAP2	-	-	+	+
hsa-miR-3679-5p	GREM2	-	-	-	+
hsa-miR-3679-5p	GRHL2	-	-	-	+
hsa-miR-3679-5p	GRIA2	-	-	-	+
hsa-miR-3679-5p	GRIK3	-	-	-	+
hsa-miR-3679-5p	GRIK5	-	-	-	+
hsa-miR-3679-5p	GRIN2A	-	-	+	-
hsa-miR-3679-5p	GRIN3A	-	-	-	+
hsa-miR-3679-5p	GRM5	-	-	-	+
hsa-miR-3679-5p	GSS	+	-	-	+
hsa-miR-3679-5p	GSTA4	-	-	-	+
hsa-miR-3679-5p	GTF2H1	-	-	-	+
hsa-miR-3679-5p	GTF3C1	-	-	-	+
hsa-miR-3679-5p	GTSF1	+	-	-	-
hsa-miR-3679-5p	GUCA1A	-	-	-	+
hsa-miR-3679-5p	GXYLT1	-	-	-	+
hsa-miR-3679-5p	GYG2P1	-	-	-	+
hsa-miR-3679-5p	H6PD	-	-	-	+
hsa-miR-3679-5p	HAS2	-	-	-	+
hsa-miR-3679-5p	HAS3	-	-	-	+
hsa-miR-3679-5p	HAUS6	-	-	-	+
hsa-miR-3679-5p	HBS1L	-	-	-	+
hsa-miR-3679-5p	HCN4	-	-	-	+
hsa-miR-3679-5p	HCRTR2	-	-	-	+
hsa-miR-3679-5p	HDAC1	-	-	-	+
hsa-miR-3679-5p	HDAC4	-	-	-	+
hsa-miR-3679-5p	HDAC5	-	-	-	+
hsa-miR-3679-5p	HEATR1	-	-	-	+
hsa-miR-3679-5p	HEL32	-	+	-	-
hsa-miR-3679-5p	HELZ	-	-	-	+
hsa-miR-3679-5p	HEPH	+	-	-	-
hsa-miR-3679-5p	HEPHL1	+	-	-	+
hsa-miR-3679-5p	HES5	-	-	-	+
hsa-miR-3679-5p	HEY2	-	+	-	+
hsa-miR-3679-5p	HGSNAT	-	+	-	+
hsa-miR-3679-5p	HHIPL1	-	-	-	+
hsa-miR-3679-5p	HHLA1	-	-	-	+
hsa-miR-3679-5p	HIPK1	-	-	-	+
hsa-miR-3679-5p	HIPK2	-	-	-	+
hsa-miR-3679-5p	HIPK4	-	-	-	+
hsa-miR-3679-5p	HK2	-	-	-	+
hsa-miR-3679-5p	HKR1	+	-	-	+
hsa-miR-3679-5p	HLA-DOA	+	-	-	+
hsa-miR-3679-5p	HLA-DPA1	+	-	-	-
hsa-miR-3679-5p	HLCS	-	-	-	+
hsa-miR-3679-5p	HMGA1	-	-	-	+
hsa-miR-3679-5p	HMGN1	+	-	-	-
hsa-miR-3679-5p	HMGN3	-	-	-	+
hsa-miR-3679-5p	HMMR	-	+	-	+
hsa-miR-3679-5p	HMOX1	+	-	-	-
hsa-miR-3679-5p	HMX3	-	-	-	+
hsa-miR-3679-5p	HNRNPC	-	-	-	+
hsa-miR-3679-5p	HNRNPU	-	-	-	+
hsa-miR-3679-5p	HNRNPUL2	-	-	-	+
hsa-miR-3679-5p	HOXA1	-	-	-	+
hsa-miR-3679-5p	HOXA2	-	-	-	+
hsa-miR-3679-5p	HOXB5	-	-	-	+
hsa-miR-3679-5p	HOXC10	-	-	-	+
hsa-miR-3679-5p	HOXC12	+	-	-	-
hsa-miR-3679-5p	HOXC13	-	-	-	+
hsa-miR-3679-5p	HOXD13	-	-	-	+
hsa-miR-3679-5p	HPCAL4	+	-	-	+
hsa-miR-3679-5p	HPS3	-	+	-	+
hsa-miR-3679-5p	HPSE	-	-	-	+
hsa-miR-3679-5p	HRH1	-	-	-	+
hsa-miR-3679-5p	HS2ST1	-	-	-	+
hsa-miR-3679-5p	HSD17B13	-	-	-	+
hsa-miR-3679-5p	HSDL2	-	-	-	+
hsa-miR-3679-5p	HSPA13	-	-	-	+
hsa-miR-3679-5p	HSPA4L	-	-	+	-
hsa-miR-3679-5p	HTATIP2	-	-	-	+
hsa-miR-3679-5p	HTR2C	+	-	-	+
hsa-miR-3679-5p	HTR5A	-	+	-	-
hsa-miR-3679-5p	HTRA4	-	+	-	+
hsa-miR-3679-5p	HTT	-	-	-	+
hsa-miR-3679-5p	HUNK	-	-	-	+
hsa-miR-3679-5p	ICE2	-	+	-	-
hsa-miR-3679-5p	IDE	-	-	-	+
hsa-miR-3679-5p	IFIT5	-	-	-	+
hsa-miR-3679-5p	IFITM2	+	+	-	-
hsa-miR-3679-5p	IFITM3	+	+	-	+
hsa-miR-3679-5p	IFNA16	-	-	-	+
hsa-miR-3679-5p	IFRG15	+	-	-	-
hsa-miR-3679-5p	IFT57	-	-	-	+
hsa-miR-3679-5p	IGBP1	-	-	-	+
hsa-miR-3679-5p	IGDCC4	-	-	-	+
hsa-miR-3679-5p	IGF2BP1	-	-	-	+
hsa-miR-3679-5p	IKZF1	-	-	-	+
hsa-miR-3679-5p	IKZF5	-	-	-	+
hsa-miR-3679-5p	IL13RA1	-	-	-	+
hsa-miR-3679-5p	IL16	-	-	-	+
hsa-miR-3679-5p	IL20RA	-	-	-	+
hsa-miR-3679-5p	IL23A	-	-	-	+
hsa-miR-3679-5p	IL6ST	-	+	-	+
hsa-miR-3679-5p	ILDR1	-	-	-	+
hsa-miR-3679-5p	IMPG2	-	-	-	+
hsa-miR-3679-5p	INHBB	+	-	-	+
hsa-miR-3679-5p	INO80D	-	-	-	+
hsa-miR-3679-5p	INPP5D	-	-	-	+
hsa-miR-3679-5p	INSC	-	-	-	+
hsa-miR-3679-5p	INSR	-	-	-	+
hsa-miR-3679-5p	IP6K2	-	-	-	+
hsa-miR-3679-5p	IPCEF1	-	-	-	+
hsa-miR-3679-5p	IPO5	-	-	-	+
hsa-miR-3679-5p	IPO9	-	-	-	+
hsa-miR-3679-5p	IQCB1	+	-	-	-
hsa-miR-3679-5p	IRAK1	-	-	-	+
hsa-miR-3679-5p	IRAK3	-	-	-	+
hsa-miR-3679-5p	IREB2	-	-	-	+
hsa-miR-3679-5p	IRS1	-	-	-	+
hsa-miR-3679-5p	ISX	-	-	-	+
hsa-miR-3679-5p	ITGA1	-	+	-	-
hsa-miR-3679-5p	ITGAD	-	-	-	+
hsa-miR-3679-5p	ITGB8	-	-	-	+
hsa-miR-3679-5p	ITGBL1	+	-	-	-
hsa-miR-3679-5p	ITIH6	-	-	-	+
hsa-miR-3679-5p	ITK	-	-	-	+
hsa-miR-3679-5p	ITPRIPL2	-	-	-	+
hsa-miR-3679-5p	IVNS1ABP	-	-	-	+
hsa-miR-3679-5p	IYD	-	-	-	+
hsa-miR-3679-5p	JAK1	-	-	-	+
hsa-miR-3679-5p	JAK3	-	-	-	+
hsa-miR-3679-5p	JAM3	-	-	-	+
hsa-miR-3679-5p	JPH2	-	-	-	+
hsa-miR-3679-5p	KANSL2	+	-	-	-
hsa-miR-3679-5p	KANSL3	-	-	-	+
hsa-miR-3679-5p	KAT2B	-	-	-	+
hsa-miR-3679-5p	KBTBD8	-	-	-	+
hsa-miR-3679-5p	KCNA1	-	-	-	+
hsa-miR-3679-5p	KCNA10	-	-	-	+
hsa-miR-3679-5p	KCNAB2	-	-	-	+
hsa-miR-3679-5p	KCNE1	-	-	-	+
hsa-miR-3679-5p	KCNH7	-	-	-	+
hsa-miR-3679-5p	KCNIP2	+	-	-	+
hsa-miR-3679-5p	KCNIP4	-	-	-	+
hsa-miR-3679-5p	KCNJ2	-	-	-	+
hsa-miR-3679-5p	KCNK10	-	-	-	+
hsa-miR-3679-5p	KCNK13	-	-	-	+
hsa-miR-3679-5p	KCNK17	-	-	-	+
hsa-miR-3679-5p	KCNK5	-	-	-	+
hsa-miR-3679-5p	KCNMA1	-	-	-	+
hsa-miR-3679-5p	KCNMB4	-	-	+	+
hsa-miR-3679-5p	KCNRG	-	-	-	+
hsa-miR-3679-5p	KCNV1	-	-	-	+
hsa-miR-3679-5p	KCTD1	-	+	-	+
hsa-miR-3679-5p	KCTD14	-	-	-	+
hsa-miR-3679-5p	KCTD18	-	-	-	+
hsa-miR-3679-5p	KCTD21	-	-	-	+
hsa-miR-3679-5p	KCTD3	-	-	-	+
hsa-miR-3679-5p	KCTD9	-	-	-	+
hsa-miR-3679-5p	KDELC2	-	-	-	+
hsa-miR-3679-5p	KDM5C	-	-	-	+
hsa-miR-3679-5p	KDM5D	-	-	-	+
hsa-miR-3679-5p	KDM6A	-	-	+	+
hsa-miR-3679-5p	KDR	-	-	-	+
hsa-miR-3679-5p	KDSR	-	+	-	+
hsa-miR-3679-5p	KHDRBS1	-	-	-	+
hsa-miR-3679-5p	KIAA0100	+	-	-	-
hsa-miR-3679-5p	KIAA0319L	-	-	-	+
hsa-miR-3679-5p	KIAA0754	-	-	-	+
hsa-miR-3679-5p	KIAA0825	-	-	-	+
hsa-miR-3679-5p	KIAA0907	-	+	-	-
hsa-miR-3679-5p	KIAA0947	-	-	-	+
hsa-miR-3679-5p	KIAA1045	-	-	-	+
hsa-miR-3679-5p	KIAA1143	-	-	-	+
hsa-miR-3679-5p	KIAA1147	-	-	-	+
hsa-miR-3679-5p	KIAA1239	-	-	-	+
hsa-miR-3679-5p	KIAA1244	-	-	-	+
hsa-miR-3679-5p	KIAA1324L	-	-	-	+
hsa-miR-3679-5p	KIAA1328	-	+	-	-
hsa-miR-3679-5p	KIAA1377	-	-	-	+
hsa-miR-3679-5p	KIAA1522	-	-	-	+
hsa-miR-3679-5p	KIAA1524	-	+	-	-
hsa-miR-3679-5p	KIAA1549	-	-	-	+
hsa-miR-3679-5p	KIAA1551	-	-	-	+
hsa-miR-3679-5p	KIAA1598	-	-	-	+
hsa-miR-3679-5p	KIAA1609	-	-	-	+
hsa-miR-3679-5p	KIAA1737	-	-	-	+
hsa-miR-3679-5p	KIAA1755	-	-	-	+
hsa-miR-3679-5p	KIAA1841	-	+	-	-
hsa-miR-3679-5p	KIAA2018	-	-	-	+
hsa-miR-3679-5p	KIF1B	-	-	-	+
hsa-miR-3679-5p	KIF9	-	-	-	+
hsa-miR-3679-5p	KIR3DL2	-	-	-	+
hsa-miR-3679-5p	KIR3DL3	-	-	-	+
hsa-miR-3679-5p	KIT	-	-	-	+
hsa-miR-3679-5p	KLB	-	-	-	+
hsa-miR-3679-5p	KLF10	-	-	-	+
hsa-miR-3679-5p	KLF3	-	-	-	+
hsa-miR-3679-5p	KLF7	+	+	-	+
hsa-miR-3679-5p	KLHDC10	-	-	-	+
hsa-miR-3679-5p	KLHDC8B	-	-	-	+
hsa-miR-3679-5p	KLHL1	-	-	-	+
hsa-miR-3679-5p	KLHL15	-	-	-	+
hsa-miR-3679-5p	KLHL20	-	-	-	+
hsa-miR-3679-5p	KLHL22	-	-	-	+
hsa-miR-3679-5p	KLHL29	-	-	-	+
hsa-miR-3679-5p	KLHL3	-	-	-	+
hsa-miR-3679-5p	KLK10	-	-	-	+
hsa-miR-3679-5p	KLK5	-	-	-	+
hsa-miR-3679-5p	KPNA1	-	-	-	+
hsa-miR-3679-5p	KREMEN1	-	-	-	+
hsa-miR-3679-5p	KRI1	-	-	-	+
hsa-miR-3679-5p	KRIT1	-	+	-	+
hsa-miR-3679-5p	KRT33B	-	-	-	+
hsa-miR-3679-5p	KRT38	+	-	-	-
hsa-miR-3679-5p	KRT40	+	-	-	-
hsa-miR-3679-5p	KRT76	-	-	-	+
hsa-miR-3679-5p	KRT80	-	-	-	+
hsa-miR-3679-5p	KRTAP17-1	-	-	-	+
hsa-miR-3679-5p	KRTAP2-3	+	-	-	+
hsa-miR-3679-5p	KRTAP5-10	-	-	-	+
hsa-miR-3679-5p	KRTAP5-2	-	-	-	+
hsa-miR-3679-5p	KRTAP9-3	-	-	-	+
hsa-miR-3679-5p	KRTAP9-8	-	-	-	+
hsa-miR-3679-5p	KSR2	-	-	-	+
hsa-miR-3679-5p	KTN1-AS1	-	-	-	+
hsa-miR-3679-5p	L1CAM	-	-	-	+
hsa-miR-3679-5p	LACTB	-	-	-	+
hsa-miR-3679-5p	LACTB2	-	-	-	+
hsa-miR-3679-5p	LAMC1	-	-	-	+
hsa-miR-3679-5p	LAMTOR2	-	-	-	+
hsa-miR-3679-5p	LARP4	-	-	-	+
hsa-miR-3679-5p	LARP4B	-	-	-	+
hsa-miR-3679-5p	LAT	-	-	-	+
hsa-miR-3679-5p	LATS1	-	-	-	+
hsa-miR-3679-5p	LBP	-	-	-	+
hsa-miR-3679-5p	LCLAT1	-	-	-	+
hsa-miR-3679-5p	LCMT2	+	-	-	-
hsa-miR-3679-5p	LCP1	-	-	-	+
hsa-miR-3679-5p	LDB3	-	-	-	+
hsa-miR-3679-5p	LDLR	-	-	-	+
hsa-miR-3679-5p	LDOC1	-	-	-	+
hsa-miR-3679-5p	LEP	-	-	-	+
hsa-miR-3679-5p	LETM1	-	-	-	+
hsa-miR-3679-5p	LHFPL5	-	-	-	+
hsa-miR-3679-5p	LIFR	+	-	-	+
hsa-miR-3679-5p	LIN28A	-	-	-	+
hsa-miR-3679-5p	LINC00346	-	-	-	+
hsa-miR-3679-5p	LINC00493	-	-	-	+
hsa-miR-3679-5p	LINC00619	-	-	-	+
hsa-miR-3679-5p	LL22NC03-63E9.3	-	-	-	+
hsa-miR-3679-5p	LMAN1L	+	-	-	-
hsa-miR-3679-5p	LMBRD2	-	-	-	+
hsa-miR-3679-5p	LMOD1	-	-	-	+
hsa-miR-3679-5p	LMTK3	-	-	-	+
hsa-miR-3679-5p	LNX2	-	+	-	-
hsa-miR-3679-5p	LOC100294341	-	+	-	-
hsa-miR-3679-5p	LOC100996709	-	+	-	-
hsa-miR-3679-5p	LOC101060445	-	+	-	-
hsa-miR-3679-5p	LOC149373	-	+	-	-
hsa-miR-3679-5p	LONRF2	-	-	-	+
hsa-miR-3679-5p	LOX	-	+	-	+
hsa-miR-3679-5p	LPL	+	-	-	+
hsa-miR-3679-5p	LPPR5	-	-	-	+
hsa-miR-3679-5p	LRFN1	-	-	-	+
hsa-miR-3679-5p	LRFN4	-	-	-	+
hsa-miR-3679-5p	LRPPRC	-	-	-	+
hsa-miR-3679-5p	LRRC1	-	-	-	+
hsa-miR-3679-5p	LRRC28	+	-	-	-
hsa-miR-3679-5p	LRRC33	-	-	-	+
hsa-miR-3679-5p	LRRC3DN	+	-	-	-
hsa-miR-3679-5p	LRRC58	-	-	-	+
hsa-miR-3679-5p	LRRC8A	-	-	-	+
hsa-miR-3679-5p	LRRC8B	-	-	-	+
hsa-miR-3679-5p	LRRC8C	-	-	-	+
hsa-miR-3679-5p	LRRC9	-	-	-	+
hsa-miR-3679-5p	LRRIQ1	+	-	-	-
hsa-miR-3679-5p	LSM11	+	-	-	+
hsa-miR-3679-5p	LUZP1	-	-	-	+
hsa-miR-3679-5p	LUZP2	-	-	-	+
hsa-miR-3679-5p	LUZP4	+	-	-	-
hsa-miR-3679-5p	LYPD6	-	-	-	+
hsa-miR-3679-5p	LYPLAL1	-	-	-	+
hsa-miR-3679-5p	LYSMD1	-	-	-	+
hsa-miR-3679-5p	LZTS1	+	-	-	+
hsa-miR-3679-5p	MACC1	-	+	-	+
hsa-miR-3679-5p	MACROD2	-	-	-	+
hsa-miR-3679-5p	MAF	-	-	-	+
hsa-miR-3679-5p	MAGEB6	-	-	-	+
hsa-miR-3679-5p	MAGEE2	-	-	-	+
hsa-miR-3679-5p	MAGEH1	-	-	-	+
hsa-miR-3679-5p	MAGI2	-	-	-	+
hsa-miR-3679-5p	MAN1A2	-	-	-	+
hsa-miR-3679-5p	MANEA	-	-	-	+
hsa-miR-3679-5p	MAOB	+	+	-	+
hsa-miR-3679-5p	MAP2K3	-	+	-	-
hsa-miR-3679-5p	MAP2K5	-	-	-	+
hsa-miR-3679-5p	MAP3K1	-	-	-	+
hsa-miR-3679-5p	MAP3K13	-	-	-	+
hsa-miR-3679-5p	MAP3K2	-	-	-	+
hsa-miR-3679-5p	MAP3K3	-	-	-	+
hsa-miR-3679-5p	MAP3K9	-	-	-	+
hsa-miR-3679-5p	MAPK14	-	-	-	+
hsa-miR-3679-5p	MAPK8IP3	-	-	-	+
hsa-miR-3679-5p	2020-03-03	-	-	-	+
hsa-miR-3679-5p	MARK4	-	-	-	+
hsa-miR-3679-5p	MASP1	-	-	-	+
hsa-miR-3679-5p	MAT2A	-	+	+	+
hsa-miR-3679-5p	MBD1	-	-	-	+
hsa-miR-3679-5p	MBD3L2	-	-	-	+
hsa-miR-3679-5p	MBD3L3	-	-	-	+
hsa-miR-3679-5p	MBD3L4	-	-	-	+
hsa-miR-3679-5p	MBD3L5	-	-	-	+
hsa-miR-3679-5p	MBNL2	-	-	-	+
hsa-miR-3679-5p	MBNL3	-	-	-	+
hsa-miR-3679-5p	MCC	+	-	-	+
hsa-miR-3679-5p	MCHR2	-	-	-	+
hsa-miR-3679-5p	MCL1	-	-	-	+
hsa-miR-3679-5p	MCUR1	+	-	-	-
hsa-miR-3679-5p	MDGA1	-	-	-	+
hsa-miR-3679-5p	MDM4	-	-	-	+
hsa-miR-3679-5p	MDN1	-	-	-	+
hsa-miR-3679-5p	ME1	-	-	-	+
hsa-miR-3679-5p	MECR	-	-	-	+
hsa-miR-3679-5p	MED13	-	+	+	+
hsa-miR-3679-5p	MED13L	-	-	-	+
hsa-miR-3679-5p	MED14	-	-	-	+
hsa-miR-3679-5p	MED23	-	+	-	-
hsa-miR-3679-5p	MED6	-	-	-	+
hsa-miR-3679-5p	MEGF10	-	-	-	+
hsa-miR-3679-5p	MEGF9	-	+	-	+
hsa-miR-3679-5p	MEP1B	-	-	-	+
hsa-miR-3679-5p	METTL21A	-	-	-	+
hsa-miR-3679-5p	METTL7B	+	+	-	+
hsa-miR-3679-5p	METTL9	-	+	-	+
hsa-miR-3679-5p	MFAP3L	-	-	-	+
hsa-miR-3679-5p	MFF	-	-	-	+
hsa-miR-3679-5p	MFHAS1	-	-	-	+
hsa-miR-3679-5p	MFSD4	-	-	-	+
hsa-miR-3679-5p	MGA	-	-	-	+
hsa-miR-3679-5p	MGAT4A	-	-	-	+
hsa-miR-3679-5p	MIA3	-	-	-	+
hsa-miR-3679-5p	MIB1	-	-	-	+
hsa-miR-3679-5p	MICALL1	-	-	-	+
hsa-miR-3679-5p	MIDN	+	-	-	+
hsa-miR-3679-5p	MIEF1	-	-	-	+
hsa-miR-3679-5p	MINOS1	-	-	-	+
hsa-miR-3679-5p	MIS18BP1	-	+	+	+
hsa-miR-3679-5p	MKI67	-	-	+	-
hsa-miR-3679-5p	MKL2	-	-	-	+
hsa-miR-3679-5p	MLEC	+	-	-	+
hsa-miR-3679-5p	MLL	-	-	-	+
hsa-miR-3679-5p	MLL2	-	-	-	+
hsa-miR-3679-5p	MLLT3	-	-	-	+
hsa-miR-3679-5p	MLLT6	-	+	-	-
hsa-miR-3679-5p	MMP11	+	-	-	-
hsa-miR-3679-5p	MMP16	-	-	-	+
hsa-miR-3679-5p	MMP25	-	-	-	+
hsa-miR-3679-5p	MMRN1	+	+	-	-
hsa-miR-3679-5p	MNS1	-	-	-	+
hsa-miR-3679-5p	MOB3A	-	-	-	+
hsa-miR-3679-5p	MOB4	-	-	-	+
hsa-miR-3679-5p	MOCS1	-	-	-	+
hsa-miR-3679-5p	MOGAT2	+	-	-	-
hsa-miR-3679-5p	MORC3	-	-	-	+
hsa-miR-3679-5p	MORF4L2	-	-	-	+
hsa-miR-3679-5p	MOSPD1	-	-	-	+
hsa-miR-3679-5p	MPI	-	-	-	+
hsa-miR-3679-5p	MPO	+	-	-	-
hsa-miR-3679-5p	MPP2	-	-	-	+
hsa-miR-3679-5p	MPZ	+	-	-	+
hsa-miR-3679-5p	MPZL1	-	-	-	+
hsa-miR-3679-5p	MR1	+	-	-	-
hsa-miR-3679-5p	MRAS	-	-	-	+
hsa-miR-3679-5p	MRPL43	-	-	-	+
hsa-miR-3679-5p	MRRF	+	-	-	-
hsa-miR-3679-5p	MS4A13	-	-	-	+
hsa-miR-3679-5p	MSH4	-	-	-	+
hsa-miR-3679-5p	MSI2	-	-	-	+
hsa-miR-3679-5p	MSL2	-	-	-	+
hsa-miR-3679-5p	MSTN	-	-	-	+
hsa-miR-3679-5p	MSTO1	-	-	-	+
hsa-miR-3679-5p	MSX2	-	-	-	+
hsa-miR-3679-5p	MTAP	-	-	-	+
hsa-miR-3679-5p	MTCP1NB	-	-	-	+
hsa-miR-3679-5p	MTF1	-	-	-	+
hsa-miR-3679-5p	MTHFSD	-	-	-	+
hsa-miR-3679-5p	MTMR3	-	-	-	+
hsa-miR-3679-5p	MTMR4	-	-	-	+
hsa-miR-3679-5p	MTMR7	-	-	-	+
hsa-miR-3679-5p	MTMR9	-	-	-	+
hsa-miR-3679-5p	MTPN	-	-	-	+
hsa-miR-3679-5p	MTR	-	-	-	+
hsa-miR-3679-5p	MTTP	-	-	-	+
hsa-miR-3679-5p	MTURN	-	-	-	+
hsa-miR-3679-5p	MUC3A	+	-	-	-
hsa-miR-3679-5p	MYBL1	-	-	-	+
hsa-miR-3679-5p	MYCT1	-	-	-	+
hsa-miR-3679-5p	MYEOV	-	-	-	+
hsa-miR-3679-5p	MYH10	-	-	-	+
hsa-miR-3679-5p	MYH15	-	-	-	+
hsa-miR-3679-5p	MYH9	-	-	-	+
hsa-miR-3679-5p	MYO10	-	-	-	+
hsa-miR-3679-5p	MYO15A	-	-	-	+
hsa-miR-3679-5p	MYO16	+	-	-	+
hsa-miR-3679-5p	MYO5A	-	-	-	+
hsa-miR-3679-5p	MYO6	-	-	-	+
hsa-miR-3679-5p	MYO9A	-	-	-	+
hsa-miR-3679-5p	MYOCD	-	-	-	+
hsa-miR-3679-5p	MYOZ2	-	-	-	+
hsa-miR-3679-5p	MYSM1	-	-	-	+
hsa-miR-3679-5p	NAA25	-	-	-	+
hsa-miR-3679-5p	NAA40	-	-	-	+
hsa-miR-3679-5p	NAA50	+	+	-	+
hsa-miR-3679-5p	NACA2	-	-	-	+
hsa-miR-3679-5p	NACC1	-	-	-	+
hsa-miR-3679-5p	NAIP	-	+	-	+
hsa-miR-3679-5p	NAP1L6	-	-	-	+
hsa-miR-3679-5p	NAPEPLD	-	-	-	+
hsa-miR-3679-5p	NARS2	-	-	-	+
hsa-miR-3679-5p	NAT2	+	-	-	+
hsa-miR-3679-5p	NCEH1	-	-	-	+
hsa-miR-3679-5p	NCKAP1	-	-	-	+
hsa-miR-3679-5p	NCMAP	-	+	-	+
hsa-miR-3679-5p	NCOA2	-	-	-	+
hsa-miR-3679-5p	NCOA6	-	-	-	+
hsa-miR-3679-5p	NCR3LG1	-	-	-	+
hsa-miR-3679-5p	NDRG3	+	-	-	+
hsa-miR-3679-5p	NDST1	-	-	-	+
hsa-miR-3679-5p	NDST3	-	-	-	+
hsa-miR-3679-5p	NDUFS2	-	-	-	+
hsa-miR-3679-5p	NEB	-	-	-	+
hsa-miR-3679-5p	NEDD8	-	+	-	-
hsa-miR-3679-5p	NEK9	-	+	-	-
hsa-miR-3679-5p	NEURL	-	-	-	+
hsa-miR-3679-5p	NEUROD4	-	-	-	+
hsa-miR-3679-5p	NFAT5	-	+	-	-
hsa-miR-3679-5p	NFATC2	-	-	-	+
hsa-miR-3679-5p	NFATC2IP	-	-	-	+
hsa-miR-3679-5p	NFIA	-	-	-	+
hsa-miR-3679-5p	NFIB	-	-	-	+
hsa-miR-3679-5p	NHP2L1	-	-	-	+
hsa-miR-3679-5p	NID1	-	-	-	+
hsa-miR-3679-5p	NIPA1	-	-	-	+
hsa-miR-3679-5p	NIPAL4	-	-	-	+
hsa-miR-3679-5p	NIPBL	-	-	-	+
hsa-miR-3679-5p	NKAIN2	-	-	-	+
hsa-miR-3679-5p	NKX3-2	-	-	-	+
hsa-miR-3679-5p	NLGN2	-	-	-	+
hsa-miR-3679-5p	NLRX1	-	-	-	+
hsa-miR-3679-5p	NMNAT2	-	-	-	+
hsa-miR-3679-5p	NOLC1	-	-	-	+
hsa-miR-3679-5p	NOP9	-	-	-	+
hsa-miR-3679-5p	NOTCH2	-	-	-	+
hsa-miR-3679-5p	NOVA2	-	-	-	+
hsa-miR-3679-5p	NPHS2	-	-	-	+
hsa-miR-3679-5p	NPL	-	+	-	-
hsa-miR-3679-5p	NPNT	+	-	-	+
hsa-miR-3679-5p	NPTX1	-	-	-	+
hsa-miR-3679-5p	NR5A2	-	-	-	+
hsa-miR-3679-5p	NR6A1	-	-	-	+
hsa-miR-3679-5p	NRAS	-	-	-	+
hsa-miR-3679-5p	NRBP2	+	-	-	+
hsa-miR-3679-5p	NRK	-	-	-	+
hsa-miR-3679-5p	NRSN2	-	-	-	+
hsa-miR-3679-5p	NRXN2	-	-	-	+
hsa-miR-3679-5p	NRXN3	-	-	-	+
hsa-miR-3679-5p	NSD1	-	-	-	+
hsa-miR-3679-5p	NT5C2	-	-	-	+
hsa-miR-3679-5p	NTM	-	-	-	+
hsa-miR-3679-5p	NTRK2	-	-	-	+
hsa-miR-3679-5p	NUAK1	-	-	-	+
hsa-miR-3679-5p	NUAK2	-	-	-	+
hsa-miR-3679-5p	NUCB2	-	-	+	-
hsa-miR-3679-5p	NUCKS1	-	-	-	+
hsa-miR-3679-5p	NUDCD1	-	-	-	+
hsa-miR-3679-5p	NUDT11	-	-	-	+
hsa-miR-3679-5p	NUDT21	-	-	-	+
hsa-miR-3679-5p	NUDT5	+	-	-	+
hsa-miR-3679-5p	NUFIP1	-	-	-	+
hsa-miR-3679-5p	NUFIP2	-	-	-	+
hsa-miR-3679-5p	NUP205	+	-	-	-
hsa-miR-3679-5p	NUP210L	-	-	-	+
hsa-miR-3679-5p	NUP98	-	-	-	+
hsa-miR-3679-5p	NUS1	-	-	-	+
hsa-miR-3679-5p	NUSAP1	-	-	-	+
hsa-miR-3679-5p	NXT2	-	-	-	+
hsa-miR-3679-5p	NYNRIN	-	-	-	+
hsa-miR-3679-5p	OAS3	-	-	-	+
hsa-miR-3679-5p	OCLN	-	-	-	+
hsa-miR-3679-5p	OCSTAMP	-	-	-	+
hsa-miR-3679-5p	ODF4	-	-	-	+
hsa-miR-3679-5p	ODZ4	-	-	-	+
hsa-miR-3679-5p	OGG1	-	-	-	+
hsa-miR-3679-5p	OGT	-	-	-	+
hsa-miR-3679-5p	OLFM1	-	-	-	+
hsa-miR-3679-5p	OLFML3	-	-	-	+
hsa-miR-3679-5p	ONECUT2	-	-	-	+
hsa-miR-3679-5p	OPALIN	-	-	-	+
hsa-miR-3679-5p	OPCML	-	-	-	+
hsa-miR-3679-5p	OR10A5	-	-	-	+
hsa-miR-3679-5p	OR11H6	-	-	-	+
hsa-miR-3679-5p	OR12D3	-	+	-	+
hsa-miR-3679-5p	OR13F1	-	-	-	+
hsa-miR-3679-5p	OR13H1	-	-	-	+
hsa-miR-3679-5p	OR2H1	+	-	-	+
hsa-miR-3679-5p	OR51D1	-	-	-	+
hsa-miR-3679-5p	OR51E1	-	-	-	+
hsa-miR-3679-5p	OR52B4	-	-	-	+
hsa-miR-3679-5p	OR56A1	-	-	-	+
hsa-miR-3679-5p	OR5H6	-	-	-	+
hsa-miR-3679-5p	OR5K2	-	-	-	+
hsa-miR-3679-5p	OR5M3	-	-	-	+
hsa-miR-3679-5p	OR5P2	-	-	-	+
hsa-miR-3679-5p	OR6X1	-	-	-	+
hsa-miR-3679-5p	OR7D2	+	-	-	+
hsa-miR-3679-5p	ORAI2	-	-	-	+
hsa-miR-3679-5p	ORMDL1	+	-	-	+
hsa-miR-3679-5p	OSBP	-	-	-	+
hsa-miR-3679-5p	OSBPL11	-	-	-	+
hsa-miR-3679-5p	OSBPL8	-	-	-	+
hsa-miR-3679-5p	OTUD4	-	-	-	+
hsa-miR-3679-5p	OXCT1	-	-	-	+
hsa-miR-3679-5p	OXR1	-	-	-	+
hsa-miR-3679-5p	P2RY10	-	-	-	+
hsa-miR-3679-5p	P2RY13	-	+	-	+
hsa-miR-3679-5p	P2RY8	-	-	-	+
hsa-miR-3679-5p	PA2G4	-	-	-	+
hsa-miR-3679-5p	PACRGL	-	-	-	+
hsa-miR-3679-5p	PAFAH1B1	-	-	-	+
hsa-miR-3679-5p	PAFAH1B2	-	+	-	+
hsa-miR-3679-5p	PAK1	-	-	-	+
hsa-miR-3679-5p	PAK2	-	-	-	+
hsa-miR-3679-5p	PALMD	-	-	-	+
hsa-miR-3679-5p	PAPD5	+	+	-	-
hsa-miR-3679-5p	PAPPA	-	-	-	+
hsa-miR-3679-5p	PAPPA2	-	-	-	+
hsa-miR-3679-5p	PAQR8	+	-	-	+
hsa-miR-3679-5p	PARD6G	-	-	-	+
hsa-miR-3679-5p	PARP11	-	+	-	-
hsa-miR-3679-5p	PARP14	-	+	-	-
hsa-miR-3679-5p	PARP16	-	-	-	+
hsa-miR-3679-5p	PARP9	-	-	-	+
hsa-miR-3679-5p	PATE2	+	-	-	+
hsa-miR-3679-5p	PATE4	-	-	-	+
hsa-miR-3679-5p	PATL1	-	-	-	+
hsa-miR-3679-5p	PAX3	-	-	-	+
hsa-miR-3679-5p	PAX5	-	-	-	+
hsa-miR-3679-5p	PAX6	+	-	-	+
hsa-miR-3679-5p	PBX2	-	-	-	+
hsa-miR-3679-5p	PCDH10	-	-	-	+
hsa-miR-3679-5p	PCDH11X	+	-	-	+
hsa-miR-3679-5p	PCDH11Y	+	-	-	+
hsa-miR-3679-5p	PCDH18	-	-	-	+
hsa-miR-3679-5p	PCDH9	-	-	-	+
hsa-miR-3679-5p	PCGF5	-	-	-	+
hsa-miR-3679-5p	PCID2	-	-	-	+
hsa-miR-3679-5p	PCLO	-	-	-	+
hsa-miR-3679-5p	PCMTD2	-	-	-	+
hsa-miR-3679-5p	PCSK6	+	-	-	-
hsa-miR-3679-5p	PCSK7	-	-	-	+
hsa-miR-3679-5p	PCYOX1	-	-	-	+
hsa-miR-3679-5p	PDCD2	-	-	-	+
hsa-miR-3679-5p	PDE10A	-	-	-	+
hsa-miR-3679-5p	PDE1C	-	-	-	+
hsa-miR-3679-5p	PDE4D	-	-	-	+
hsa-miR-3679-5p	PDE5A	-	-	-	+
hsa-miR-3679-5p	PDE7B	-	-	-	+
hsa-miR-3679-5p	PDHB	-	+	-	-
hsa-miR-3679-5p	PDIK1L	-	-	-	+
hsa-miR-3679-5p	PDLIM2	-	-	-	+
hsa-miR-3679-5p	PDLIM7	+	-	-	-
hsa-miR-3679-5p	PDPN	-	-	-	+
hsa-miR-3679-5p	PDPR	+	-	+	-
hsa-miR-3679-5p	PDS5A	-	-	-	+
hsa-miR-3679-5p	PDXP	-	-	-	+
hsa-miR-3679-5p	PDYN	-	-	-	+
hsa-miR-3679-5p	PDZD2	-	-	-	+
hsa-miR-3679-5p	PDZD7	-	-	-	+
hsa-miR-3679-5p	PEAK1	-	-	-	+
hsa-miR-3679-5p	PEG10	-	-	-	+
hsa-miR-3679-5p	PELI1	-	-	-	+
hsa-miR-3679-5p	PEX11A	-	-	-	+
hsa-miR-3679-5p	PEX12	-	+	-	-
hsa-miR-3679-5p	PEX5L	-	-	-	+
hsa-miR-3679-5p	PFKFB2	-	-	-	+
hsa-miR-3679-5p	PGPEP1	-	-	-	+
hsa-miR-3679-5p	PGR	-	-	-	+
hsa-miR-3679-5p	PHACTR2	-	-	-	+
hsa-miR-3679-5p	PHEX	-	-	-	+
hsa-miR-3679-5p	PHF8	-	-	-	+
hsa-miR-3679-5p	PHKA1	-	-	-	+
hsa-miR-3679-5p	PHKA2	-	-	-	+
hsa-miR-3679-5p	PHKB	-	-	-	+
hsa-miR-3679-5p	PHTF2	-	+	-	+
hsa-miR-3679-5p	PI15	-	-	-	+
hsa-miR-3679-5p	PIGR	-	-	-	+
hsa-miR-3679-5p	PIGX	+	-	-	+
hsa-miR-3679-5p	PIK3CA	-	-	-	+
hsa-miR-3679-5p	PIKFYVE	-	-	-	+
hsa-miR-3679-5p	PILRB	+	-	-	-
hsa-miR-3679-5p	PIM1	-	-	-	+
hsa-miR-3679-5p	PIN1	-	-	+	-
hsa-miR-3679-5p	PIP4K2C	-	-	-	+
hsa-miR-3679-5p	PITPNA	-	-	-	+
hsa-miR-3679-5p	PITPNB	+	+	-	+
hsa-miR-3679-5p	PITPNM3	-	-	-	+
hsa-miR-3679-5p	PKD1L1	-	-	-	+
hsa-miR-3679-5p	PKHD1	-	+	-	+
hsa-miR-3679-5p	PKIA	-	-	-	+
hsa-miR-3679-5p	PLA2G12A	-	-	-	+
hsa-miR-3679-5p	PLA2G2F	-	-	-	+
hsa-miR-3679-5p	PLAU	-	-	-	+
hsa-miR-3679-5p	PLCB3	-	-	-	+
hsa-miR-3679-5p	PLCH1	-	-	-	+
hsa-miR-3679-5p	PLCXD1	-	-	-	+
hsa-miR-3679-5p	PLD5	+	-	-	-
hsa-miR-3679-5p	PLEK	-	-	-	+
hsa-miR-3679-5p	PLEKHA6	-	-	+	+
hsa-miR-3679-5p	PLEKHB1	+	-	-	-
hsa-miR-3679-5p	PLEKHG2	-	-	-	+
hsa-miR-3679-5p	PLEKHG7	-	-	-	+
hsa-miR-3679-5p	PLXDC1	-	-	-	+
hsa-miR-3679-5p	PLXNA1	-	-	-	+
hsa-miR-3679-5p	PLXNA2	-	-	-	+
hsa-miR-3679-5p	PLXNA4	-	-	-	+
hsa-miR-3679-5p	PLXNC1	-	-	-	+
hsa-miR-3679-5p	PNMA2	-	-	-	+
hsa-miR-3679-5p	PNN	-	-	+	+
hsa-miR-3679-5p	POGLUT1	-	-	-	+
hsa-miR-3679-5p	POLD3	-	-	-	+
hsa-miR-3679-5p	POLDIP3	-	-	-	+
hsa-miR-3679-5p	POLI	-	-	-	+
hsa-miR-3679-5p	POLR1D	-	-	-	+
hsa-miR-3679-5p	POLR2B	-	-	-	+
hsa-miR-3679-5p	POLR2J2	+	-	-	-
hsa-miR-3679-5p	POLR3A	-	-	-	+
hsa-miR-3679-5p	POLR3G	+	-	-	+
hsa-miR-3679-5p	POT1	-	-	-	+
hsa-miR-3679-5p	POU2F1	-	-	+	-
hsa-miR-3679-5p	POU2F2	-	-	-	+
hsa-miR-3679-5p	POU4F1	+	-	-	+
hsa-miR-3679-5p	POU6F2	-	-	-	+
hsa-miR-3679-5p	PPHLN1	-	-	-	+
hsa-miR-3679-5p	PPL	-	-	-	+
hsa-miR-3679-5p	PPM1A	-	-	-	+
hsa-miR-3679-5p	PPM1H	-	-	-	+
hsa-miR-3679-5p	PPP1R1B	+	-	-	-
hsa-miR-3679-5p	PPP1R1C	-	+	+	+
hsa-miR-3679-5p	PPP1R9A	+	-	-	+
hsa-miR-3679-5p	PPP2R1B	-	-	-	+
hsa-miR-3679-5p	PPP2R2A	-	+	+	+
hsa-miR-3679-5p	PPP2R3A	-	-	-	+
hsa-miR-3679-5p	PPP2R5A	-	-	-	+
hsa-miR-3679-5p	PPP2R5D	+	-	-	-
hsa-miR-3679-5p	PPP3R2	-	-	-	+
hsa-miR-3679-5p	PPP5D1	-	-	-	+
hsa-miR-3679-5p	PPP6C	-	-	-	+
hsa-miR-3679-5p	PPRC1	-	-	-	+
hsa-miR-3679-5p	PPTC7	-	-	-	+
hsa-miR-3679-5p	PQLC3	-	-	-	+
hsa-miR-3679-5p	PRC1	+	-	-	-
hsa-miR-3679-5p	PRDM11	+	-	-	-
hsa-miR-3679-5p	PRELID2	-	+	-	-
hsa-miR-3679-5p	PRICKLE2	+	+	-	+
hsa-miR-3679-5p	PRIMA1	+	-	-	+
hsa-miR-3679-5p	PRKAA1	-	-	-	+
hsa-miR-3679-5p	PRKAA2	-	-	-	+
hsa-miR-3679-5p	PRKACB	-	-	-	+
hsa-miR-3679-5p	PRKACG	-	-	-	+
hsa-miR-3679-5p	PRKAG2	-	-	-	+
hsa-miR-3679-5p	PRKAR2A	-	-	-	+
hsa-miR-3679-5p	PRND	-	-	-	+
hsa-miR-3679-5p	PROSC	-	-	-	+
hsa-miR-3679-5p	PROX1	-	-	-	+
hsa-miR-3679-5p	PRPF18	-	-	-	+
hsa-miR-3679-5p	PRPF4	-	-	-	+
hsa-miR-3679-5p	PRPF4B	-	-	-	+
hsa-miR-3679-5p	PRPS1	-	-	-	+
hsa-miR-3679-5p	PRR16	-	-	-	+
hsa-miR-3679-5p	PRR23A	+	-	-	-
hsa-miR-3679-5p	PRR23C	-	-	-	+
hsa-miR-3679-5p	PRR5L	+	-	-	+
hsa-miR-3679-5p	PRRC2C	+	-	-	+
hsa-miR-3679-5p	PRRG1	-	-	-	+
hsa-miR-3679-5p	PRRT2	-	-	-	+
hsa-miR-3679-5p	PRSS16	-	-	-	+
hsa-miR-3679-5p	PRTG	-	-	-	+
hsa-miR-3679-5p	PSD2	-	-	-	+
hsa-miR-3679-5p	PSG3	-	-	-	+
hsa-miR-3679-5p	PSKH1	-	-	-	+
hsa-miR-3679-5p	PSMA5	-	-	-	+
hsa-miR-3679-5p	PSMD11	-	-	-	+
hsa-miR-3679-5p	PSME3	-	-	-	+
hsa-miR-3679-5p	PSMF1	+	-	-	+
hsa-miR-3679-5p	PSTPIP2	-	-	-	+
hsa-miR-3679-5p	PTCD3	-	-	-	+
hsa-miR-3679-5p	PTCHD4	-	-	-	+
hsa-miR-3679-5p	PTGER4	-	-	-	+
hsa-miR-3679-5p	PTGFRN	-	-	-	+
hsa-miR-3679-5p	PTPN1	-	-	-	+
hsa-miR-3679-5p	PTPN11	-	-	-	+
hsa-miR-3679-5p	PTPN18	-	-	-	+
hsa-miR-3679-5p	PTPN9	-	-	-	+
hsa-miR-3679-5p	PTPRA	-	-	-	+
hsa-miR-3679-5p	PTPRD	-	-	-	+
hsa-miR-3679-5p	PTPRG	-	-	-	+
hsa-miR-3679-5p	PTPRN	-	-	-	+
hsa-miR-3679-5p	PTPRT	-	-	-	+
hsa-miR-3679-5p	PTPRZ1	-	-	-	+
hsa-miR-3679-5p	PURB	-	-	-	+
hsa-miR-3679-5p	PUS7L	-	-	-	+
hsa-miR-3679-5p	PVRL1	-	-	-	+
hsa-miR-3679-5p	PXK	+	-	-	-
hsa-miR-3679-5p	PXT1	-	-	-	+
hsa-miR-3679-5p	PYGO2	-	-	-	+
hsa-miR-3679-5p	PYHIN1	-	-	-	+
hsa-miR-3679-5p	QSER1	-	-	-	+
hsa-miR-3679-5p	QTRTD1	-	-	-	+
hsa-miR-3679-5p	R3HDM1	-	-	-	+
hsa-miR-3679-5p	R3HDM2	-	-	-	+
hsa-miR-3679-5p	RAB11B	-	-	-	+
hsa-miR-3679-5p	RAB11FIP1	-	-	-	+
hsa-miR-3679-5p	RAB14	-	-	-	+
hsa-miR-3679-5p	RAB18	-	-	-	+
hsa-miR-3679-5p	RAB1A	-	-	-	+
hsa-miR-3679-5p	RAB20	-	-	-	+
hsa-miR-3679-5p	RAB27B	-	-	-	+
hsa-miR-3679-5p	RAB2B	+	-	-	+
hsa-miR-3679-5p	RAB30	+	-	-	+
hsa-miR-3679-5p	RAB3B	-	-	-	+
hsa-miR-3679-5p	RAB3C	-	-	-	+
hsa-miR-3679-5p	RAB3GAP2	-	-	-	+
hsa-miR-3679-5p	RAB6A	-	-	-	+
hsa-miR-3679-5p	RAB6B	-	-	-	+
hsa-miR-3679-5p	RAB6C	-	-	-	+
hsa-miR-3679-5p	RAB7L1	-	-	-	+
hsa-miR-3679-5p	RAB9B	-	-	-	+
hsa-miR-3679-5p	RABGAP1	-	-	-	+
hsa-miR-3679-5p	RABL3	-	+	-	+
hsa-miR-3679-5p	RAD18	-	-	-	+
hsa-miR-3679-5p	RAD23B	-	-	-	+
hsa-miR-3679-5p	RANBP10	-	-	-	+
hsa-miR-3679-5p	RANBP3L	-	-	-	+
hsa-miR-3679-5p	RAP1A	-	-	-	+
hsa-miR-3679-5p	RAPGEF5	-	-	-	+
hsa-miR-3679-5p	RAPH1	-	-	-	+
hsa-miR-3679-5p	RARA	-	-	-	+
hsa-miR-3679-5p	RASEF	-	-	-	+
hsa-miR-3679-5p	RASGRF1	-	-	-	+
hsa-miR-3679-5p	RASSF3	-	-	-	+
hsa-miR-3679-5p	RASSF6	-	-	-	+
hsa-miR-3679-5p	RBBP5	-	-	-	+
hsa-miR-3679-5p	RBBP7	+	-	-	+
hsa-miR-3679-5p	RBBP9	+	-	-	+
hsa-miR-3679-5p	RBL1	-	-	-	+
hsa-miR-3679-5p	RBM20	-	-	-	+
hsa-miR-3679-5p	RBM43	-	-	-	+
hsa-miR-3679-5p	RC3H1	-	-	-	+
hsa-miR-3679-5p	RCL1	-	-	-	+
hsa-miR-3679-5p	RD3	+	-	-	+
hsa-miR-3679-5p	REEP1	-	-	-	+
hsa-miR-3679-5p	REEP3	-	-	-	+
hsa-miR-3679-5p	RELL1	+	-	-	-
hsa-miR-3679-5p	REP15	-	-	-	+
hsa-miR-3679-5p	RFC1	-	-	-	+
hsa-miR-3679-5p	RFC3	-	-	-	+
hsa-miR-3679-5p	RFT1	-	+	-	+
hsa-miR-3679-5p	RGAG1	-	-	-	+
hsa-miR-3679-5p	RGL4	+	-	-	-
hsa-miR-3679-5p	RGS4	+	-	-	+
hsa-miR-3679-5p	RGS6	-	+	-	+
hsa-miR-3679-5p	RGS9BP	-	-	-	+
hsa-miR-3679-5p	RHAG	-	-	-	+
hsa-miR-3679-5p	RHBDD1	-	-	-	+
hsa-miR-3679-5p	RHO	-	-	-	+
hsa-miR-3679-5p	RHOA	-	-	-	+
hsa-miR-3679-5p	RHOBTB2	-	-	-	+
hsa-miR-3679-5p	RHOJ	-	-	-	+
hsa-miR-3679-5p	RIMS3	-	-	-	+
hsa-miR-3679-5p	RMND1	-	-	-	+
hsa-miR-3679-5p	RMND5A	-	-	-	+
hsa-miR-3679-5p	RNASEH2C	-	-	-	+
hsa-miR-3679-5p	RNF111	-	-	-	+
hsa-miR-3679-5p	RNF114	-	-	-	+
hsa-miR-3679-5p	RNF123	+	+	-	-
hsa-miR-3679-5p	RNF13	-	-	-	+
hsa-miR-3679-5p	RNF144B	-	-	-	+
hsa-miR-3679-5p	RNF145	-	-	-	+
hsa-miR-3679-5p	RNF157	-	-	-	+
hsa-miR-3679-5p	RNF181	+	-	-	-
hsa-miR-3679-5p	RNF185	-	-	-	+
hsa-miR-3679-5p	RNF212	+	-	-	+
hsa-miR-3679-5p	RNF213	-	-	-	+
hsa-miR-3679-5p	RNF222	+	-	-	-
hsa-miR-3679-5p	RNF38	-	-	-	+
hsa-miR-3679-5p	RNMT	-	-	-	+
hsa-miR-3679-5p	ROCK2	-	-	-	+
hsa-miR-3679-5p	RORC	-	-	-	+
hsa-miR-3679-5p	RP11-181C3.1	+	-	-	+
hsa-miR-3679-5p	RP11-382J12.1	-	-	-	+
hsa-miR-3679-5p	RP11-422N16.3	-	-	-	+
hsa-miR-3679-5p	RP11-664D7.4	-	-	-	+
hsa-miR-3679-5p	RP11-758M4.1	-	-	-	+
hsa-miR-3679-5p	RPL27A	-	-	-	+
hsa-miR-3679-5p	RPL28	-	-	-	+
hsa-miR-3679-5p	RPL6	-	-	-	+
hsa-miR-3679-5p	RPRD2	-	-	-	+
hsa-miR-3679-5p	RPS6KA2	-	-	-	+
hsa-miR-3679-5p	RPS6KA5	+	-	-	-
hsa-miR-3679-5p	RPS6KB1	-	-	-	+
hsa-miR-3679-5p	RPSAP58	-	-	-	+
hsa-miR-3679-5p	RRAGD	-	-	-	+
hsa-miR-3679-5p	RRP15	-	-	-	+
hsa-miR-3679-5p	RRP1B	-	-	-	+
hsa-miR-3679-5p	RRP36	+	-	-	-
hsa-miR-3679-5p	RSAD2	-	-	-	+
hsa-miR-3679-5p	RSBN1	-	-	-	+
hsa-miR-3679-5p	RSF1	-	-	-	+
hsa-miR-3679-5p	RSPH4A	-	-	-	+
hsa-miR-3679-5p	RSPO4	+	-	-	-
hsa-miR-3679-5p	RTN3	-	-	-	+
hsa-miR-3679-5p	RUNDC3A	-	-	-	+
hsa-miR-3679-5p	RUNX1T1	-	-	-	+
hsa-miR-3679-5p	RXFP2	-	-	-	+
hsa-miR-3679-5p	RYR1	-	-	-	+
hsa-miR-3679-5p	S1PR1	-	-	-	+
hsa-miR-3679-5p	SAMD12	-	-	-	+
hsa-miR-3679-5p	SAMD4A	-	-	-	+
hsa-miR-3679-5p	SASS6	-	-	-	+
hsa-miR-3679-5p	SBK2	+	-	-	-
hsa-miR-3679-5p	SBNO1	-	-	-	+
hsa-miR-3679-5p	SCAF4	-	-	-	+
hsa-miR-3679-5p	SCAF8	-	-	-	+
hsa-miR-3679-5p	SCARB2	-	-	-	+
hsa-miR-3679-5p	SCD	+	-	-	+
hsa-miR-3679-5p	SCG3	-	-	-	+
hsa-miR-3679-5p	SCGB1C1	-	-	-	+
hsa-miR-3679-5p	SCGB3A2	+	-	-	-
hsa-miR-3679-5p	SCGN	+	-	-	-
hsa-miR-3679-5p	SCN3B	+	-	-	+
hsa-miR-3679-5p	SCN4A	-	-	-	+
hsa-miR-3679-5p	SCN4B	-	-	-	+
hsa-miR-3679-5p	SCUBE3	-	-	-	+
hsa-miR-3679-5p	SDE2	-	-	-	+
hsa-miR-3679-5p	SDK1	-	-	-	+
hsa-miR-3679-5p	SDK2	-	-	-	+
hsa-miR-3679-5p	SDPR	-	-	-	+
hsa-miR-3679-5p	SDR16C5	+	-	-	-
hsa-miR-3679-5p	SEC14L5	-	-	-	+
hsa-miR-3679-5p	SEC23IP	-	-	-	+
hsa-miR-3679-5p	SEC63	-	-	-	+
hsa-miR-3679-5p	SEH1L	-	+	-	+
hsa-miR-3679-5p	SEL1L	+	+	-	+
hsa-miR-3679-5p	SEMA3A	-	-	-	+
hsa-miR-3679-5p	SEMA4G	-	-	-	+
hsa-miR-3679-5p	SEMA5A	-	-	-	+
hsa-miR-3679-5p	SEMA7A	-	-	-	+
hsa-miR-3679-5p	SENP7	-	-	-	+
hsa-miR-3679-5p	SEPHS1	-	-	-	+
hsa-miR-3679-5p	SEPN1	-	-	-	+
hsa-miR-3679-5p	2020-09-08	-	-	-	+
hsa-miR-3679-5p	SERINC5	-	-	-	+
hsa-miR-3679-5p	SERPINA1	-	-	-	+
hsa-miR-3679-5p	SERPINB1	-	-	-	+
hsa-miR-3679-5p	SERPINE1	-	-	-	+
hsa-miR-3679-5p	SESN3	-	-	-	+
hsa-miR-3679-5p	SESTD1	-	-	-	+
hsa-miR-3679-5p	SFMBT2	-	-	-	+
hsa-miR-3679-5p	SFTPC	+	-	-	-
hsa-miR-3679-5p	SGCD	-	+	-	+
hsa-miR-3679-5p	SGCG	+	-	-	+
hsa-miR-3679-5p	SH2D1A	-	-	-	+
hsa-miR-3679-5p	SH2D4A	-	-	-	+
hsa-miR-3679-5p	SH3BP4	-	-	-	+
hsa-miR-3679-5p	SH3GL2	+	-	-	+
hsa-miR-3679-5p	SH3PXD2A	-	-	-	+
hsa-miR-3679-5p	SH3PXD2B	-	-	-	+
hsa-miR-3679-5p	SHISA6	-	-	-	+
hsa-miR-3679-5p	SHPK	-	-	-	+
hsa-miR-3679-5p	SHROOM4	-	-	-	+
hsa-miR-3679-5p	SIGLEC10	-	-	-	+
hsa-miR-3679-5p	SIM1	-	-	-	+
hsa-miR-3679-5p	SIM2	-	-	-	+
hsa-miR-3679-5p	SKIL	-	-	-	+
hsa-miR-3679-5p	SLAMF1	-	-	-	+
hsa-miR-3679-5p	SLAMF8	-	-	-	+
hsa-miR-3679-5p	SLC12A2	+	-	-	+
hsa-miR-3679-5p	SLC12A4	-	-	-	+
hsa-miR-3679-5p	SLC16A1	-	-	-	+
hsa-miR-3679-5p	SLC16A14	-	-	-	+
hsa-miR-3679-5p	SLC16A2	-	-	-	+
hsa-miR-3679-5p	SLC16A7	-	-	-	+
hsa-miR-3679-5p	SLC16A9	-	-	-	+
hsa-miR-3679-5p	SLC17A4	-	-	-	+
hsa-miR-3679-5p	SLC17A5	-	-	-	+
hsa-miR-3679-5p	SLC1A3	-	-	-	+
hsa-miR-3679-5p	SLC20A1	-	-	-	+
hsa-miR-3679-5p	SLC22A1	+	-	-	-
hsa-miR-3679-5p	SLC22A23	-	-	-	+
hsa-miR-3679-5p	SLC23A1	-	-	+	-
hsa-miR-3679-5p	SLC24A1	-	-	-	+
hsa-miR-3679-5p	SLC25A14	-	-	-	+
hsa-miR-3679-5p	SLC25A31	-	-	-	+
hsa-miR-3679-5p	SLC25A35	-	-	-	+
hsa-miR-3679-5p	SLC25A51	+	-	-	-
hsa-miR-3679-5p	SLC29A3	-	-	-	+
hsa-miR-3679-5p	SLC2A10	-	+	-	+
hsa-miR-3679-5p	SLC2A14	+	+	-	+
hsa-miR-3679-5p	SLC2A3	+	+	-	+
hsa-miR-3679-5p	SLC30A6	-	-	-	+
hsa-miR-3679-5p	SLC30A7	-	+	-	+
hsa-miR-3679-5p	SLC31A2	+	+	-	-
hsa-miR-3679-5p	SLC34A1	-	-	-	+
hsa-miR-3679-5p	SLC35A2	-	-	-	+
hsa-miR-3679-5p	SLC35C1	+	+	-	+
hsa-miR-3679-5p	SLC35E2	-	+	-	+
hsa-miR-3679-5p	SLC35F1	-	-	-	+
hsa-miR-3679-5p	SLC35G3	-	-	-	+
hsa-miR-3679-5p	SLC36A1	-	-	-	+
hsa-miR-3679-5p	SLC38A4	+	-	-	+
hsa-miR-3679-5p	SLC39A11	-	-	-	+
hsa-miR-3679-5p	SLC39A3	-	-	-	+
hsa-miR-3679-5p	SLC44A1	-	-	-	+
hsa-miR-3679-5p	SLC44A5	+	-	-	-
hsa-miR-3679-5p	SLC46A3	-	+	-	+
hsa-miR-3679-5p	SLC48A1	-	-	-	+
hsa-miR-3679-5p	SLC4A1	-	-	-	+
hsa-miR-3679-5p	SLC4A2	-	-	-	+
hsa-miR-3679-5p	SLC4A4	-	-	-	+
hsa-miR-3679-5p	SLC5A6	-	-	-	+
hsa-miR-3679-5p	SLC5A9	-	-	-	+
hsa-miR-3679-5p	SLC6A1	-	-	-	+
hsa-miR-3679-5p	SLC6A17	-	-	-	+
hsa-miR-3679-5p	SLC6A20	-	-	-	+
hsa-miR-3679-5p	SLC6A6	+	-	-	-
hsa-miR-3679-5p	SLC7A11	-	-	-	+
hsa-miR-3679-5p	SLC9A8	-	-	-	+
hsa-miR-3679-5p	SLC9A9	-	-	-	+
hsa-miR-3679-5p	SLC9B2	-	-	-	+
hsa-miR-3679-5p	SLCO1A2	-	-	-	+
hsa-miR-3679-5p	SLCO1B1	-	-	-	+
hsa-miR-3679-5p	SLCO1B3	-	-	-	+
hsa-miR-3679-5p	SLCO2A1	-	-	-	+
hsa-miR-3679-5p	SLCO2B1	-	-	-	+
hsa-miR-3679-5p	SLCO3A1	-	+	-	+
hsa-miR-3679-5p	SLCO4C1	-	-	+	+
hsa-miR-3679-5p	SLITRK3	-	-	-	+
hsa-miR-3679-5p	SLK	-	-	-	+
hsa-miR-3679-5p	SLMO2	-	-	-	+
hsa-miR-3679-5p	SLPI	+	-	-	+
hsa-miR-3679-5p	SLX4	-	-	-	+
hsa-miR-3679-5p	SMARCC1	-	-	-	+
hsa-miR-3679-5p	SMARCD1	+	+	-	+
hsa-miR-3679-5p	SMC1A	-	-	-	+
hsa-miR-3679-5p	SMC2	-	-	-	+
hsa-miR-3679-5p	SMC6	-	-	-	+
hsa-miR-3679-5p	SMG5	-	-	-	+
hsa-miR-3679-5p	SMG7	-	-	-	+
hsa-miR-3679-5p	SMIM14	+	-	-	-
hsa-miR-3679-5p	SMO	+	-	-	+
hsa-miR-3679-5p	SNAP23	-	-	-	+
hsa-miR-3679-5p	SNCA	-	-	-	+
hsa-miR-3679-5p	SNN	-	-	-	+
hsa-miR-3679-5p	SNTB2	+	-	-	+
hsa-miR-3679-5p	SNX10	-	-	-	+
hsa-miR-3679-5p	SNX12	+	-	-	+
hsa-miR-3679-5p	SOBP	-	-	-	+
hsa-miR-3679-5p	SOGA3	-	-	-	+
hsa-miR-3679-5p	SORL1	-	-	-	+
hsa-miR-3679-5p	SORT1	-	-	-	+
hsa-miR-3679-5p	SOS2	+	+	-	+
hsa-miR-3679-5p	SOWAHB	-	-	-	+
hsa-miR-3679-5p	SOX13	-	-	-	+
hsa-miR-3679-5p	SOX17	-	-	-	+
hsa-miR-3679-5p	SP140L	-	-	-	+
hsa-miR-3679-5p	SP7	-	-	-	+
hsa-miR-3679-5p	SPAG9	-	-	-	+
hsa-miR-3679-5p	SPARCL1	-	-	-	+
hsa-miR-3679-5p	SPATA2	-	-	-	+
hsa-miR-3679-5p	SPATA3	+	-	-	-
hsa-miR-3679-5p	SPATA6	-	+	-	+
hsa-miR-3679-5p	SPATA6L	-	+	-	-
hsa-miR-3679-5p	SPCS3	-	-	-	+
hsa-miR-3679-5p	SPG20	-	-	-	+
hsa-miR-3679-5p	SPICE1	-	+	-	+
hsa-miR-3679-5p	SPINT1	+	-	-	-
hsa-miR-3679-5p	SPN	+	-	-	+
hsa-miR-3679-5p	SPOCK1	-	-	-	+
hsa-miR-3679-5p	SPRED1	-	-	-	+
hsa-miR-3679-5p	SPRN	+	-	-	+
hsa-miR-3679-5p	SPRR2A	-	-	-	+
hsa-miR-3679-5p	SPRR2D	-	-	-	+
hsa-miR-3679-5p	SPRY1	-	-	-	+
hsa-miR-3679-5p	SPRY3	-	-	-	+
hsa-miR-3679-5p	SPSB1	-	-	-	+
hsa-miR-3679-5p	SRBD1	-	-	-	+
hsa-miR-3679-5p	SRPK2	-	-	-	+
hsa-miR-3679-5p	SRR	-	-	-	+
hsa-miR-3679-5p	SRSF2	+	-	-	+
hsa-miR-3679-5p	SSH2	-	-	-	+
hsa-miR-3679-5p	SSR1	-	-	-	+
hsa-miR-3679-5p	SSRP1	-	-	-	+
hsa-miR-3679-5p	SSTR1	-	-	-	+
hsa-miR-3679-5p	SSX1	-	-	-	+
hsa-miR-3679-5p	ST3GAL5	-	-	-	+
hsa-miR-3679-5p	ST6GAL1	-	-	-	+
hsa-miR-3679-5p	ST6GAL2	-	-	-	+
hsa-miR-3679-5p	ST6GALNAC2	-	-	-	+
hsa-miR-3679-5p	ST6GALNAC6	-	-	-	+
hsa-miR-3679-5p	ST8SIA3	-	-	-	+
hsa-miR-3679-5p	STAM	-	-	-	+
hsa-miR-3679-5p	STC1	-	-	-	+
hsa-miR-3679-5p	STC2	-	-	+	+
hsa-miR-3679-5p	STEAP2	-	-	-	+
hsa-miR-3679-5p	STIM2	-	-	-	+
hsa-miR-3679-5p	STK16	-	-	-	+
hsa-miR-3679-5p	STK32B	-	-	-	+
hsa-miR-3679-5p	STK35	-	-	-	+
hsa-miR-3679-5p	STK39	-	-	-	+
hsa-miR-3679-5p	STK4	-	+	-	+
hsa-miR-3679-5p	STON2	-	-	-	+
hsa-miR-3679-5p	STRADB	-	-	-	+
hsa-miR-3679-5p	STRAP	+	-	-	-
hsa-miR-3679-5p	STS	-	-	-	+
hsa-miR-3679-5p	STX12	-	-	-	+
hsa-miR-3679-5p	STX18	-	-	-	+
hsa-miR-3679-5p	STXBP1	-	-	-	+
hsa-miR-3679-5p	STXBP5L	-	-	-	+
hsa-miR-3679-5p	STYX	-	-	-	+
hsa-miR-3679-5p	SUCNR1	+	-	-	-
hsa-miR-3679-5p	SUCO	-	-	-	+
hsa-miR-3679-5p	SULT1B1	+	-	-	-
hsa-miR-3679-5p	SULT2A1	-	+	-	+
hsa-miR-3679-5p	SUPT5H	-	-	-	+
hsa-miR-3679-5p	SURF4	+	-	-	+
hsa-miR-3679-5p	SUSD5	-	-	-	+
hsa-miR-3679-5p	SUZ12	-	-	-	+
hsa-miR-3679-5p	SV2A	-	-	-	+
hsa-miR-3679-5p	SV2C	-	-	-	+
hsa-miR-3679-5p	SYBU	-	+	-	+
hsa-miR-3679-5p	SYK	+	-	-	+
hsa-miR-3679-5p	SYN1	-	-	-	+
hsa-miR-3679-5p	SYNCRIP	-	-	+	+
hsa-miR-3679-5p	SYNPO2	-	-	-	+
hsa-miR-3679-5p	SYPL2	+	-	-	+
hsa-miR-3679-5p	SYS1	-	-	-	+
hsa-miR-3679-5p	SYT1	-	-	-	+
hsa-miR-3679-5p	TAC4	-	-	-	+
hsa-miR-3679-5p	TAF1	-	-	-	+
hsa-miR-3679-5p	TAF9B	-	-	-	+
hsa-miR-3679-5p	TANC2	-	-	-	+
hsa-miR-3679-5p	TAOK1	-	-	-	+
hsa-miR-3679-5p	TAOK2	-	-	-	+
hsa-miR-3679-5p	TAP2	+	-	-	+
hsa-miR-3679-5p	TAPT1	-	-	-	+
hsa-miR-3679-5p	TBC1D12	-	-	-	+
hsa-miR-3679-5p	TBC1D16	-	-	-	+
hsa-miR-3679-5p	TBC1D17	-	-	-	+
hsa-miR-3679-5p	TBC1D23	-	+	-	+
hsa-miR-3679-5p	TBC1D30	-	-	-	+
hsa-miR-3679-5p	TBC1D4	-	-	-	+
hsa-miR-3679-5p	TBRG1	-	+	-	-
hsa-miR-3679-5p	TBX19	-	-	-	+
hsa-miR-3679-5p	TBX4	-	-	-	+
hsa-miR-3679-5p	TCF12	-	-	-	+
hsa-miR-3679-5p	TDG	-	-	-	+
hsa-miR-3679-5p	TDP1	-	+	-	+
hsa-miR-3679-5p	TEAD1	-	+	-	-
hsa-miR-3679-5p	TECPR2	-	-	-	+
hsa-miR-3679-5p	TEX2	-	-	-	+
hsa-miR-3679-5p	TFCP2L1	-	-	-	+
hsa-miR-3679-5p	TFEC	-	-	-	+
hsa-miR-3679-5p	TGFA	-	-	-	+
hsa-miR-3679-5p	TGFB2	-	-	-	+
hsa-miR-3679-5p	TGFBR2	-	-	-	+
hsa-miR-3679-5p	TGM4	-	-	-	+
hsa-miR-3679-5p	TGOLN2	-	-	-	+
hsa-miR-3679-5p	THAP1	-	-	-	+
hsa-miR-3679-5p	THAP11	+	-	-	+
hsa-miR-3679-5p	THNSL1	-	-	-	+
hsa-miR-3679-5p	THRAP3	-	-	-	+
hsa-miR-3679-5p	THRB	-	-	-	+
hsa-miR-3679-5p	THSD7A	-	-	-	+
hsa-miR-3679-5p	THUMPD1	-	-	-	+
hsa-miR-3679-5p	TIA1	-	-	-	+
hsa-miR-3679-5p	TIAM1	-	-	-	+
hsa-miR-3679-5p	TIMP2	-	-	-	+
hsa-miR-3679-5p	TINF2	+	-	-	-
hsa-miR-3679-5p	TJP1	-	-	-	+
hsa-miR-3679-5p	TLN1	-	-	-	+
hsa-miR-3679-5p	TLR10	-	-	-	+
hsa-miR-3679-5p	TLR6	+	+	-	+
hsa-miR-3679-5p	TM4SF18	-	-	-	+
hsa-miR-3679-5p	TM9SF4	-	-	-	+
hsa-miR-3679-5p	TMC2	+	-	-	+
hsa-miR-3679-5p	TMCC2	+	+	-	+
hsa-miR-3679-5p	TMCO7	-	-	-	+
hsa-miR-3679-5p	TMED4	-	-	-	+
hsa-miR-3679-5p	TMED7	-	+	+	+
hsa-miR-3679-5p	TMEM104	-	-	-	+
hsa-miR-3679-5p	TMEM109	-	-	-	+
hsa-miR-3679-5p	TMEM120B	-	-	-	+
hsa-miR-3679-5p	TMEM129	-	-	-	+
hsa-miR-3679-5p	TMEM141	+	-	-	-
hsa-miR-3679-5p	TMEM145	-	-	-	+
hsa-miR-3679-5p	TMEM14B	-	+	-	-
hsa-miR-3679-5p	TMEM156	-	-	-	+
hsa-miR-3679-5p	TMEM170A	-	-	-	+
hsa-miR-3679-5p	TMEM178B	-	-	-	+
hsa-miR-3679-5p	TMEM180	-	-	-	+
hsa-miR-3679-5p	TMEM182	-	-	-	+
hsa-miR-3679-5p	TMEM189-UBE2V1	-	-	-	+
hsa-miR-3679-5p	TMEM19	+	-	-	+
hsa-miR-3679-5p	TMEM200B	-	-	-	+
hsa-miR-3679-5p	TMEM201	-	-	-	+
hsa-miR-3679-5p	TMEM217	-	-	-	+
hsa-miR-3679-5p	TMEM221	-	-	-	+
hsa-miR-3679-5p	TMEM236	-	-	-	+
hsa-miR-3679-5p	TMEM253	+	-	-	-
hsa-miR-3679-5p	TMEM255A	-	-	-	+
hsa-miR-3679-5p	TMEM26	-	-	-	+
hsa-miR-3679-5p	TMEM33	-	+	-	-
hsa-miR-3679-5p	TMEM42	-	-	-	+
hsa-miR-3679-5p	TMEM50A	-	-	-	+
hsa-miR-3679-5p	TMEM50B	-	-	-	+
hsa-miR-3679-5p	TMEM57	-	-	-	+
hsa-miR-3679-5p	TMEM68	-	-	-	+
hsa-miR-3679-5p	TMEM8B	-	-	-	+
hsa-miR-3679-5p	TMF1	-	+	-	+
hsa-miR-3679-5p	TMIE	-	-	-	+
hsa-miR-3679-5p	TMLHE	+	-	-	+
hsa-miR-3679-5p	TMOD2	-	-	-	+
hsa-miR-3679-5p	TMOD3	-	-	+	-
hsa-miR-3679-5p	TMPRSS4	-	+	-	-
hsa-miR-3679-5p	TMTC1	-	-	-	+
hsa-miR-3679-5p	TNFAIP1	-	-	-	+
hsa-miR-3679-5p	TNFAIP3	-	-	-	+
hsa-miR-3679-5p	TNFRSF21	-	-	-	+
hsa-miR-3679-5p	TNFSF4	-	-	-	+
hsa-miR-3679-5p	TNFSF9	-	-	-	+
hsa-miR-3679-5p	TNIK	-	-	-	+
hsa-miR-3679-5p	TNIP3	-	-	-	+
hsa-miR-3679-5p	TNRC6B	-	-	-	+
hsa-miR-3679-5p	TNRC6C	-	-	-	+
hsa-miR-3679-5p	TNS1	-	-	-	+
hsa-miR-3679-5p	TOE1	-	-	-	+
hsa-miR-3679-5p	TOMM34	-	-	-	+
hsa-miR-3679-5p	TOP1	-	-	-	+
hsa-miR-3679-5p	TOPBP1	-	-	-	+
hsa-miR-3679-5p	TOR1B	-	-	+	+
hsa-miR-3679-5p	TOX	-	-	-	+
hsa-miR-3679-5p	TOX2	-	-	-	+
hsa-miR-3679-5p	TP53TG3	-	-	-	+
hsa-miR-3679-5p	TP53TG3B	-	-	-	+
hsa-miR-3679-5p	TP53TG3C	-	-	-	+
hsa-miR-3679-5p	TPM1	-	-	+	-
hsa-miR-3679-5p	TPP2	-	-	-	+
hsa-miR-3679-5p	TPRXL	-	-	-	+
hsa-miR-3679-5p	TRAF3IP1	-	-	-	+
hsa-miR-3679-5p	TRAF3IP2	-	-	-	+
hsa-miR-3679-5p	TRAK1	-	-	-	+
hsa-miR-3679-5p	TRAM2	-	-	-	+
hsa-miR-3679-5p	TREML1	+	-	-	+
hsa-miR-3679-5p	TRIM10	-	-	-	+
hsa-miR-3679-5p	TRIM14	-	+	-	+
hsa-miR-3679-5p	TRIM22	-	-	-	+
hsa-miR-3679-5p	TRIM40	+	-	-	+
hsa-miR-3679-5p	TRIM66	-	-	-	+
hsa-miR-3679-5p	TRIQK	-	+	-	+
hsa-miR-3679-5p	TRMT10A	-	+	-	+
hsa-miR-3679-5p	TRMT44	-	-	-	+
hsa-miR-3679-5p	TRMT61B	-	-	-	+
hsa-miR-3679-5p	TRNP1	-	-	-	+
hsa-miR-3679-5p	TRPA1	+	+	-	+
hsa-miR-3679-5p	TRPC4AP	-	-	-	+
hsa-miR-3679-5p	TRPC5	-	-	-	+
hsa-miR-3679-5p	TRPC6	-	-	-	+
hsa-miR-3679-5p	TRPM7	-	-	-	+
hsa-miR-3679-5p	TRPS1	-	+	-	+
hsa-miR-3679-5p	TRPV1	-	-	-	+
hsa-miR-3679-5p	TSEN2	-	+	-	+
hsa-miR-3679-5p	TSG101	+	-	+	-
hsa-miR-3679-5p	TSHZ2	-	-	-	+
hsa-miR-3679-5p	TSHZ3	-	-	-	+
hsa-miR-3679-5p	TSPAN14	-	-	-	+
hsa-miR-3679-5p	TSPAN18	-	-	-	+
hsa-miR-3679-5p	TSPAN2	-	-	-	+
hsa-miR-3679-5p	TSPYL1	-	+	-	-
hsa-miR-3679-5p	TSPYL5	-	-	-	+
hsa-miR-3679-5p	TSPYL6	-	-	-	+
hsa-miR-3679-5p	TSR1	-	-	-	+
hsa-miR-3679-5p	TSSK1B	+	-	-	+
hsa-miR-3679-5p	TTBK2	-	-	-	+
hsa-miR-3679-5p	TTC17	-	-	-	+
hsa-miR-3679-5p	TTC22	-	-	-	+
hsa-miR-3679-5p	TTC3	-	-	-	+
hsa-miR-3679-5p	TTC39C	-	+	-	+
hsa-miR-3679-5p	TTC9	-	-	-	+
hsa-miR-3679-5p	TTLL10	-	-	-	+
hsa-miR-3679-5p	TTN	-	-	-	+
hsa-miR-3679-5p	TUBG2	-	-	-	+
hsa-miR-3679-5p	TUBGCP3	-	-	-	+
hsa-miR-3679-5p	TUSC3	-	-	-	+
hsa-miR-3679-5p	TUSC5	-	-	-	+
hsa-miR-3679-5p	TWIST1	-	-	+	+
hsa-miR-3679-5p	TXLNA	-	-	+	-
hsa-miR-3679-5p	TXLNG	-	-	-	+
hsa-miR-3679-5p	TXNDC16	-	-	-	+
hsa-miR-3679-5p	UACA	-	-	-	+
hsa-miR-3679-5p	UBA5	-	-	-	+
hsa-miR-3679-5p	UBE2H	-	-	-	+
hsa-miR-3679-5p	UBE2J1	-	-	-	+
hsa-miR-3679-5p	UBE2L6	-	-	-	+
hsa-miR-3679-5p	UBE2T	-	-	-	+
hsa-miR-3679-5p	UBE2W	-	-	-	+
hsa-miR-3679-5p	UBE2Z	-	-	-	+
hsa-miR-3679-5p	UBE3A	-	-	-	+
hsa-miR-3679-5p	UBE3C	-	-	-	+
hsa-miR-3679-5p	UBE4B	-	+	-	+
hsa-miR-3679-5p	UBIAD1	-	-	-	+
hsa-miR-3679-5p	UBL3	-	-	-	+
hsa-miR-3679-5p	UBL5	+	-	-	-
hsa-miR-3679-5p	UBP1	-	-	-	+
hsa-miR-3679-5p	UBR5	-	-	-	+
hsa-miR-3679-5p	UBR7	-	-	-	+
hsa-miR-3679-5p	UBXN10	-	-	-	+
hsa-miR-3679-5p	UBXN2B	-	-	-	+
hsa-miR-3679-5p	UEVLD	-	-	-	+
hsa-miR-3679-5p	UGDH	-	-	-	+
hsa-miR-3679-5p	UGT2B11	-	-	-	+
hsa-miR-3679-5p	UGT8	-	-	-	+
hsa-miR-3679-5p	UHRF1BP1	-	-	-	+
hsa-miR-3679-5p	UNC5C	-	-	-	+
hsa-miR-3679-5p	UNC5CL	-	-	-	+
hsa-miR-3679-5p	UNC5D	-	-	-	+
hsa-miR-3679-5p	UNC79	-	-	-	+
hsa-miR-3679-5p	UNC80	-	-	-	+
hsa-miR-3679-5p	UPF3A	-	-	-	+
hsa-miR-3679-5p	UPF3B	-	-	-	+
hsa-miR-3679-5p	UQCRB	-	-	-	+
hsa-miR-3679-5p	UROC1	+	-	-	+
hsa-miR-3679-5p	USP13	-	-	-	+
hsa-miR-3679-5p	USP24	-	-	-	+
hsa-miR-3679-5p	USP31	-	-	-	+
hsa-miR-3679-5p	USP37	-	+	-	+
hsa-miR-3679-5p	USP43	-	-	-	+
hsa-miR-3679-5p	USP47	-	-	-	+
hsa-miR-3679-5p	USP9Y	-	-	-	+
hsa-miR-3679-5p	UTP20	-	-	-	+
[truncated: 6,031 more rows]
